# Supplementary material for: An electron transport complex required in the gut sensitizes Bacteroides to a pore-forming type VI secretion toxin
Source: Proc Natl Acad Sci U S A. 2025 Dec 9;122(50):e2523503122. doi: 10.1073/pnas.2523503122 (PMC12718326; doi:10.1073/pnas.2523503122)
Supplement: Supplementary file 2 — Dataset S01 (XLSX) [file pnas.2523503122.sd01.xlsx]

## Sheet: Sheet1
Dataset S1. Normalized transposon insertion frequencies per gene of B. thetaiotamicron.
Insertion frequencies following growth of a barcoded transposon insertion library in competition with the indicated competitors, related to Figure 1 and Figure S1.
Locus Tag	Gene Name	B. fragilis NCTC9343 competitor				B. fragilis 638R competitor				B. fragilis NCTC9343 competitor			B. fragilis 638R competitor
		normalization: median reads/gene/kb				normalization: median reads/gene/kb				normalized reads rel. to DtssC			normalized reads rel. to DtssC
		Reads vs WT (Bte1+Bte2 delivered)	Reads vs DtssC (no toxins)	Reads vs Dbtei1 (Bte2 delivered)	Reads vs Dbtei2 (Bte1 delivered)	Reads vs WT (Bte3+Bte2 delivered)	Reads vs DtssC (no toxins)	Reads vs Dbtei3 (Bte2 delivered)	Reads vs Dbtei2 (Bte3 delivered)	WT/DtssC	Δbtei1 /ΔtssC	Δbtei2 /ΔtssC	WT/DtssC	Δbtei3 /ΔtssC	Δbtei2 /ΔtssC
BT_RS00005	hypothetical protein	2.85118	3.26799	2.88914	3.50979	2.98891	2.95538	2.41246	2.78589	2.76999	5.0938	5.43914	1.01135	0.816294	0.942651
BT_RS00010	hypothetical protein	12.9662	14.2502	13.4769	16.0562	11.4121	13.5244	13.9508	12.5624	0.213685	0	5.24935	0.843819	1.03153	0.928871
BT_RS00015	DUF4469 domain-containing protein	19.0699	19.3442	20.7223	24.3772	20.9221	15.0542	17.2691	17.6318	0.474855	0.930846	5.20769	1.38979	1.14713	1.17123
BT_RS00020	hypothetical protein	0.21881	0.265478	0.222407	0.199084	0.24059	0.253614	0.205514	0.312291	1.26268	2.85601	4.43127	0.948648	0.810344	1.23137
BT_RS00025	30S ribosomal protein S17	1.46037	1.34976	0.787251	1.37736	1.05806	1.26576	1.73597	1.28965	1.42457	2.0944	4.37446	0.835914	1.37149	1.01887
BT_RS00030	hypothetical protein	1.64954	2.3272	2.49648	2.85188	2.00615	2.38906	2.20113	1.47141	4.70107	111.003	4.12449	0.839725	0.92134	0.615896
BT_RS00035	hypothetical protein	7.46716	7.88115	8.52567	8.3634	7.90316	6.98266	7.57009	7.64576	0.85474	0.837761	3.74954	1.13183	1.08413	1.09496
BT_RS00040	phosphate ABC transporter substrate-binding protein PstS	13.5394	13.9661	12.2843	14.2101	14.8457	12.3362	11.9568	11.931	5.69826	5.58508	3.74954	1.20343	0.969242	0.967152
BT_RS00045	hypothetical protein	31.0313	30.0132	33.2402	37.3808	38.6252	26.1991	30.7189	28.5605	1.37369	5.08641	3.74954	1.4743	1.17252	1.09014
BT_RS00050	hypothetical protein	19.6203	22.8687	18.0438	21.0563	22.6785	20.2973	20.7189	19.7058	1.63104	2.92426	3.61769	1.11732	1.02077	0.97086
BT_RS00055	hypothetical protein	15.7632	14.3971	15.9282	17.9344	16.9644	12.2183	14.3733	13.3374	0.801318	1.91987	3.59331	1.38844	1.17638	1.09159
BT_RS00060	hypothetical protein	16.0087	14.1756	14.0912	18.2695	17.4263	12.3638	13.7233	13.5894	1.17527	6.49265	3.56206	1.40946	1.10995	1.09913
BT_RS00065	hybrid sensor histidine kinase/response regulator	6.4634	7.22667	7.70164	8.53249	6.95509	5.82144	6.51906	5.82494	2.35053	2.93217	3.37458	1.19474	1.11984	1.0006
BT_RS00070	sigma-54 dependent transcriptional regulator	5.10444	4.55878	6.38164	6.77434	6.87388	4.24368	5.09697	4.73566	1.49579	1.11702	3.37458	1.61979	1.20107	1.11593
BT_RS00075	RteC domain-containing protein	19.6587	17.1133	23.1851	26.694	22.7537	13.4062	17.5089	15.8269	2.06562	2.79254	3.29126	1.69725	1.30603	1.18057
BT_RS00080	hypothetical protein	4.86689	5.06907	4.64129	5.89066	4.70543	4.13045	4.41891	4.10973	0	1.7952	3.21389	1.13921	1.06984	0.994984
BT_RS00085	hypothetical protein	15.8717	14.8411	17.8466	20.0086	17.6166	11.8457	14.2559	13.9649	1.21412	0.761601	3.15302	1.48718	1.20346	1.1789
BT_RS00090	hypothetical protein	13.6301	14.4961	15.4618	17.6042	14.7082	11.991	12.7156	12.571	1.64537	2.13629	3.11212	1.2266	1.06042	1.04837
BT_RS00095	hypothetical protein	7.12897	8.60304	7.75918	8.63295	8.39353	6.98289	7.19587	6.9621	1.01219	1.54324	3.05883	1.20201	1.0305	0.997023
BT_RS00100	helix-turn-helix domain-containing protein	7.05508	6.92854	5.17769	7.19601	7.12407	5.8006	6.25201	6.22503	2.24369	3.97937	2.99963	1.22816	1.07782	1.07317
BT_RS00105	helix-turn-helix domain-containing protein	16.6189	16.0428	18.6262	21.7075	19.2008	13.2158	16.2117	14	2.35053	2.51328	2.99963	1.45287	1.22669	1.05934
BT_RS00110	IS256 family transposase	50.8049	53.0615	55.3335	63.302	54.2339	46.1469	47.7267	45.8554	1.95878	2.55983	2.9788	1.17525	1.03423	0.993684
BT_RS00115	IS1182 family transposase	24.4921	24.0507	26.8615	30.0835	27.0617	19.554	22.5407	20.4584	2.037	1.95739	2.9786	1.38395	1.15274	1.04625
BT_RS00120	alkaline phosphatase	15.7597	15.8962	17.5227	20.6293	16.9224	13.6054	15.061	14.089	0.76316	3.88961	2.94606	1.2438	1.10699	1.03555
BT_RS00125	TonB-dependent receptor	13.7019	13.9982	15.5641	17.173	15.0496	11.8304	13.3727	12.4449	1.90197	3.15287	2.90959	1.27211	1.13037	1.05194
BT_RS00130	RagB/SusD family nutrient uptake outer membrane protein	13.8948	12.98	15.878	16.4119	14.7301	11.642	13.5259	12.5096	1.57452	1.43301	2.86149	1.26525	1.16181	1.07452
BT_RS00135	PHP domain-containing protein	11.8312	10.8412	12.9223	14.6397	13.4956	9.4346	10.7488	10.2169	2.53751	0.392701	2.81215	1.43044	1.13929	1.08292
BT_RS00140	hypothetical protein	7.15433	9.48621	8.94788	11.4095	7.61184	7.49963	7.64813	6.99334	0.356141	3.49067	2.81215	1.01496	1.0198	0.932492
BT_RS00145	transposase	28.8169	28.3652	28.9097	35.3774	31.911	23.4249	26.6081	25.4102	1.71759	2.83672	2.80029	1.36227	1.13589	1.08475
BT_RS00150	site-specific integrase	4.71933	4.27055	4.78781	5.91053	5.19189	3.70836	4.34262	4.4595	1.48463	2.82368	2.78461	1.40005	1.17104	1.20255
BT_RS00155	transcriptional regulator	1.70453	1.43199	1.64048	1.37836	1.42984	1.56575	1.70478	1.50215	1.2901	2.77829	2.78027	0.9132	1.0888	0.95938
BT_RS00160	hypothetical protein	2.30234	2.3055	2.91175	2.58468	3.06231	2.19509	2.81531	2.80012	0.904051	1.61108	2.74005	1.39507	1.28255	1.27563
BT_RS00165	hypothetical protein	1.06158	1.01725	1.26346	1.08661	1.46501	0.907314	1.10168	0.91087	1.60555	2.28826	2.71518	1.61467	1.21422	1.00392
BT_RS00170	hypothetical protein	0.653972	0.552855	0.792612	0.542916	0.700841	0.554469	0.47925	0.577079	1.37369	2.0944	2.67824	1.26399	0.864341	1.04078
BT_RS00175	Coenzyme F420 hydrogenase/dehydrogenase%2C beta subunit C-terminal domain	0.838258	0.809883	1.0248	0.703815	0.719942	0.613926	0.521442	0.678592	1.57593	1.88496	2.67154	1.17269	0.849356	1.10533
BT_RS00180	polysaccharide pyruvyl transferase family protein	0.644432	0.625015	0.576707	0.630947	0.567742	0.730696	0.710538	0.596503	1.55675	2.28714	2.63963	0.776988	0.972413	0.81635
BT_RS00185	glycosyltransferase	0.306307	0.802734	0.66049	0.806218	0.389721	0.789414	0.63113	0.743186	1.64481	2.89358	2.61481	0.493684	0.799491	0.941441
BT_RS00190	glycosyltransferase	0.48306	0.441485	0.64614	0.358995	0.53025	0.470776	0.391822	0.356883	1.46908	0.523601	2.57781	1.12633	0.832291	0.758075
BT_RS00195	acyltransferase	1.35657	1.5045	1.12016	1.39399	1.32668	1.51659	1.50581	1.41563	2.0033	1.8326	2.57781	0.874774	0.99289	0.933425
BT_RS00200	glycosyltransferase family 2 protein	0.883268	1.05513	0.956852	0.846312	1.00222	0.948481	0.930225	0.858382	1.44871	1.49093	2.54206	1.05666	0.980752	0.905007
BT_RS00205	glycosyltransferase	0.739314	1.10202	0.509924	0.432426	0.541936	1.21815	1.12838	0.801144	1.62106	2.7805	2.52124	0.444883	0.926307	0.657672
BT_RS00210	hypothetical protein	0.852459	0.797865	0.735263	1.17671	1.12477	0.774165	0.918756	0.908431	1.64161	2.00452	2.51042	1.45288	1.18677	1.17343
BT_RS00215	SP_1767 family glycosyltransferase	1.48863	1.75111	1.63506	1.66687	1.26104	1.866	1.84072	1.62446	1.42457	2.32712	2.49969	0.675799	0.986449	0.870556
BT_RS00220	glycosyltransferase	1.05006	0.931087	1.0292	1.07644	0.92193	1.24459	1.16939	1.01752	1.60264	0.698135	2.49969	0.740751	0.939582	0.817555
BT_RS00225	glycosyltransferase	0.75715	0.662106	0.541687	0.659438	0.742232	0.980071	0.788355	0.615244	1.76184	2.24698	2.49555	0.757324	0.804386	0.627755
BT_RS00230	hypothetical protein	2.40682	2.98657	3.2796	3.14905	2.90457	2.49318	2.52874	2.47756	2.05031	3.47762	2.48801	1.16501	1.01426	0.993733
BT_RS00235	glycosyltransferase family 4 protein	0.496381	0.640505	0.878572	1.08241	0.654039	0.582562	0.607244	0.543371	1.34138	2.58361	2.47688	1.12269	1.04237	0.932726
BT_RS00240	glycosyltransferase family 4 protein	1.25635	1.51057	1.21245	1.03443	1.01784	1.47661	1.16412	1.19654	1.7969	2.2848	2.47129	0.689307	0.788377	0.810333
BT_RS00245	glycosyltransferase family 4 protein	0.850167	0.618388	1.02851	0.912124	0.755463	0.611109	0.600591	0.682958	1.80487	2.49832	2.47068	1.23622	0.982789	1.11757
BT_RS00250	glycosyltransferase family 4 protein	0.540574	0.491073	0.612948	0.511471	0.486993	0.461787	0.478793	0.487872	1.46205	1.32278	2.4668	1.05458	1.03683	1.05649
BT_RS00260	nucleotidyltransferase family protein	0.359525	0.475587	0.281907	0.395339	0.196526	0.411807	0.319106	0.33524	1.5225	2.46092	2.4372	0.477228	0.774891	0.814069
BT_RS00265	hypothetical protein	0.0115109	0.0269343	0	0.0100991	0.0244093	0.0211899	0.0228054	0.0164286	1.32347	2.22953	2.41906	1.15193	1.07624	0.775304
BT_RS00270	polysaccharide biosynthesis/export family protein	0.137955	0.122664	0.0135215	0.169449	0.22428	0.232792	0.169456	0.172281	1.3498	2.29425	2.40428	0.963432	0.727928	0.740063
BT_RS00275	polysaccharide biosynthesis tyrosine autokinase	0.162186	0.106259	0.245259	0.187015	0.1867	0.14075	0.132201	0.181873	1.00907	0.581779	2.39554	1.32646	0.939262	1.29217
BT_RS00285	hypothetical protein	1.24077	1.33803	2.37938	2.17719	1.75407	0.827566	1.36805	1.05867	1.22306	2.0944	2.3928	2.11955	1.6531	1.27925
BT_RS00290	hypothetical protein	0.831318	0.828822	0.906913	0.627882	0.945291	1.01801	0.827799	0.825374	0.534212	1.666	2.38607	0.928571	0.813158	0.810775
BT_RS00295	fimbrillin family protein	0.333245	0.389879	0.464813	0.46105	0.347289	0.398484	0.41137	0.39787	0.284913	1.11702	2.37471	0.871526	1.03234	0.998459
BT_RS00300	OmpA family protein	0.703055	0.801447	0.618414	0.577287	0.719942	0.810272	0.789305	0.65608	1.38267	0.533868	2.35265	0.888519	0.974124	0.809703
BT_RS00305	hypothetical protein	0.559375	0.664508	0.463916	0.52852	0.425807	0.554469	0.579691	0.829059	1.31289	1.66842	2.3514	0.767953	1.04549	1.49523
BT_RS00310	hypothetical protein	4.07752	3.34066	3.91903	4.49903	3.92807	3.16741	3.42828	3.61101	1.64808	2.44588	2.34885	1.24015	1.08236	1.14005
BT_RS00315	hypothetical protein	0.0254537	0.142941	0.548858	0.0893274	0.107951	0.249902	0.161372	0.108984	1.20198	1.4399	2.34346	0.431974	0.645743	0.436109
BT_RS00330	RagB/SusD family nutrient uptake outer membrane protein	0.0269733	0.0757377	0.0528751	0.0709953	0.0953298	0.165513	0.0534395	0.0384969	1.20198	0.785401	2.34346	0.575965	0.322871	0.232591
BT_RS00335	hypothetical protein	0.126822	0.207725	0.248606	0.333802	0	0.389101	0.150756	0.29413	0.940213	1.67552	2.32471	0	0.387446	0.755921
BT_RS00340	ABC transporter ATP-binding protein/permease	0.273887	0.407683	0.206995	0.254771	0.289227	0.358397	0.423639	0.29906	1.06842	1.848	2.31589	0.807002	1.18204	0.834437
BT_RS00345	hypothetical protein	0.474776	0.415701	0.600446	0.456857	0.303117	0.347718	0.54617	0.41531	1.32971	1.79013	2.31509	0.871731	1.57073	1.19439
BT_RS00350	DDE transposase	0.238688	0.351061	0.133684	0.538493	0.241023	0.397544	0.540445	0.24333	1.29737	0.748001	2.2765	0.606279	1.35946	0.612082
BT_RS00355	helix-turn-helix domain-containing protein	0.16768	0.122065	0	0.130768	0.18437	0.137188	0.0885884	0.239316	1.12466	1.10232	2.26946	1.34392	0.645743	1.74443
BT_RS00360	site-specific integrase	1.09488	0.938336	1.06882	1.18049	1.2681	1.08196	1.18477	0.966451	1.06842	5.86433	2.24972	1.17204	1.09503	0.893243
BT_RS00365	ORF6N domain-containing protein	2.9942	2.4121	3.62648	2.75831	3.477	2.0604	2.66097	2.36562	3.20527	5.86433	2.24972	1.68754	1.29149	1.14814
BT_RS00370	JAB domain-containing protein	0.718098	0.705714	0.703834	0.756029	0.541423	0.653613	0.588047	0.563687	1.06842	1.67552	2.24972	0.828354	0.899687	0.862417
BT_RS00375	antirestriction protein ArdA	1.47217	1.47291	1.37327	2.01313	1.95201	1.45159	1.81838	1.91998	1.66674	1.7593	2.24972	1.34474	1.25269	1.32268
BT_RS00380	hypothetical protein	0.941787	0.976767	0.798339	1.07193	0.863608	1.01523	0.605146	0.835546	0	2.51328	2.24972	0.850656	0.59607	0.823015
BT_RS00385	DUF3873 domain-containing protein	0.583869	0.442386	1.09004	0.878157	0.471663	0.665363	0.396603	0.872992	1.5772	2.29387	2.23187	0.70888	0.59607	1.31205
BT_RS00390	hypothetical protein	4.69169	4.82649	4.47733	4.47263	4.33574	4.85838	4.80036	4.77631	2.52537	4.56961	2.21564	0.892425	0.988059	0.983109
BT_RS00395	hypothetical protein	1.90101	1.51589	1.34841	1.55813	1.9979	1.7037	1.77907	1.69127	1.4005	2.22884	2.20412	1.17269	1.04424	0.992703
BT_RS00400	DUF3872 domain-containing protein	1.4531	1.20003	1.26864	1.07133	1.55362	1.31874	1.34509	1.35064	1.4005	1.66986	2.20412	1.17811	1.01998	1.02419
BT_RS00405	conjugal transfer protein TraO	0.374552	0.569668	0.367112	0.591505	0.304463	0.660767	0.682697	0.487794	1.41691	2.07804	2.20066	0.460772	1.03319	0.738224
BT_RS00410	conjugative transposon protein TraN	0.512938	0.418682	0.257221	0.27211	0.46375	0.387946	0.345046	0.434139	1.73454	2.01683	2.1988	1.1954	0.889419	1.11907
BT_RS00415	conjugative transposon protein TraM	0.242526	0.197705	0.161029	0.12355	0.121659	0.115214	0.148798	0.184235	1.42457	0	2.18723	1.05594	1.29149	1.59906
BT_RS00420	TraL conjugative transposon family protein	0.513815	0.64674	0.382048	0.652878	0.651234	0.576213	0.772253	0.594249	1.33553	1.74534	2.18723	1.1302	1.34022	1.0313
BT_RS00425	conjugative transposon protein TraK	0.17377	0.162642	0.255478	0.320161	0.196526	0.218589	0.137709	0.28521	1.60264	3.14161	2.18723	0.899067	0.629993	1.30478
BT_RS00430	conjugative transposon protein TraJ	0.417456	0.633066	0.549004	0.32453	0.485569	0.547984	0.443892	0.316755	0.890354	0	2.18723	0.8861	0.810044	0.578037
BT_RS00435	DUF4141 domain-containing protein	0.283991	0.169147	0.303654	0.302012	0.243318	0.258752	0.245516	0.233365	0.42737	2.40856	2.15598	0.940351	0.948847	0.901884
BT_RS00440	DUF3876 domain-containing protein	1.3668	1.6204	0.95264	1.11922	1.52432	1.5842	1.38404	1.19211	1.22869	0.314161	2.15598	0.9622	0.873652	0.752501
BT_RS00445	TraG family conjugative transposon ATPase	0.644969	0.800159	0.598217	0.649416	0.725146	0.739735	0.792415	0.739809	1.85661	2.47208	2.15137	0.980278	1.07121	1.0001
BT_RS00450	DUF4133 domain-containing protein	0.0331599	0.124145	0	0	0.0703167	0.0712162	0.0788355	0.094653	1.28993	1.83899	2.14912	0.987369	1.10699	1.32909
BT_RS00455	DUF4134 domain-containing protein	0.912734	1.02514	1.46715	1.34532	0.851613	0.940918	1.24411	1.36781	1.29737	2.5432	2.14259	0.905088	1.32224	1.4537
BT_RS00460	hypothetical protein	0.103497	0.149029	0.202882	0.111758	0.101293	0.0977039	0.100947	0.164757	3.20527	1.7952	2.14259	1.03674	1.03319	1.68629
BT_RS00465	DUF3408 domain-containing protein	0.160916	0.12744	0.363969	0.56472	0.262484	0.182291	0.205998	0.167831	1.54328	2.44347	2.13515	1.43991	1.13005	0.920674
BT_RS00470	AAA family ATPase	0.29883	0.186462	0.251053	0.224725	0.38222	0.187734	0.135324	0.182785	1.25309	1.37041	2.12937	2.03597	0.720829	0.973638
BT_RS00485	hypothetical protein	1.06452	0.903664	1.5044	0.673321	1.80239	0.630424	1.07904	1.10415	0.998528	1.99653	2.12883	2.85901	1.71161	1.75144
BT_RS00490	relaxase/mobilization nuclease domain-containing protein	0.870788	0.966557	1.20089	0.952105	0.952652	0.98811	0.967501	0.983629	0.284913	1.5359	2.12474	0.964115	0.979143	0.995465
BT_RS00495	YWFCY domain-containing protein	1.07893	1.0881	0.787839	1.21639	1.15158	0.958322	1.07948	0.943175	0.712283	0.139627	2.12474	1.20167	1.12643	0.984194
BT_RS00500	DUF3945 domain-containing protein	0.374149	0.327062	0.352879	0.340648	0.209577	0.418018	0.469934	0.420647	1.7922	1.55391	2.11667	0.501358	1.12419	1.00629
BT_RS00505	hypothetical protein	0.745834	0.21479	0.168697	0.302012	0.608295	0.457657	0.636524	0.470824	1.63774	2.10946	2.11537	1.32915	1.39083	1.02877
BT_RS00510	type IA DNA topoisomerase	0.434877	0.519141	0.51557	0.626	0.460166	0.619983	0.550997	0.551909	0.801318	2.618	2.10911	0.742223	0.888729	0.890201
BT_RS00515	dihydrofolate reductase family protein	0.467383	0.52494	1.1198	0.893017	0.675417	0.528977	0.584395	0.415059	1.79695	1.88328	2.10076	1.27684	1.10476	0.784645
BT_RS00520	helix-turn-helix domain-containing protein	1.438	1.32772	1.75227	0.477373	1.12633	1.09701	1.40138	1.06777	4.21085	3.94241	2.09533	1.02672	1.27745	0.973344
BT_RS00525	AAA family ATPase	0.233417	0.347563	0.223581	0.22806	0.194988	0.301106	0.243835	0.333138	0.593569	4.18881	2.08308	0.647571	0.809796	1.10638
BT_RS00535	RteC domain-containing protein	1.03899	0.872259	0.888743	1.09387	0.810071	0.935063	0.743535	0.822318	0.237428	0.465423	2.08308	0.866327	0.795171	0.879425
BT_RS00540	hypothetical protein	0.07973	0.248746	0.468878	0.186537	0.0375712	0.424006	0.189553	0.0758616	1.18714	2.79254	2.08308	0.08861	0.447053	0.178916
BT_RS00545	permease	0.706129	0.604898	0.445761	0.682526	0.922111	0.470014	0.540624	0.632012	1.07446	1.75125	2.07601	1.96188	1.15023	1.34467
BT_RS00550	hypothetical protein	1.19038	1.37749	1.01824	0.987415	1.71343	0.982772	1.31212	1.48271	1.23421	1.15553	2.06871	1.74346	1.33512	1.5087
BT_RS00555	ACR3 family arsenite efflux transporter	1.39295	1.32798	1.20795	1.56285	1.63246	1.10576	1.43218	1.16401	1.4448	1.4756	2.06651	1.47632	1.2952	1.05268
BT_RS00560	arsenate reductase ArsC	0.113741	0.177427	0.322057	0.066527	0.214392	0.232644	0.250381	0.297611	1.69832	1.7766	2.06364	0.921544	1.07624	1.27925
BT_RS00565	arsenical pump-driving ATPase	1.49388	1.38043	1.7558	1.52169	1.38704	1.47988	1.40459	1.49292	0.641055	0.837761	2.06225	0.937266	0.949123	1.00881
BT_RS00570	arsenite efflux transporter metallochaperone ArsD	0.11606	0.0931087	0.195007	0.0872786	0.0703167	0.172954	0.144532	0.0591581	0.267106	0.733041	2.06225	0.406564	0.835667	0.342046
BT_RS00575	aromatic aminobenezylarsenical efflux permease ArsG family transporter	2.02163	1.40478	2.37176	1.51838	1.67797	1.40027	1.43825	1.55195	1.33553	0.20944	2.06225	1.19832	1.02712	1.10832
BT_RS00580	nitrophenyl compound nitroreductase subunit ArsF family protein	0.95245	0.697162	0.742037	0.42853	0.655972	0.809226	0.89995	0.697106	1.13127	1.232	2.04019	0.810617	1.11211	0.861449
BT_RS00585	thioredoxin family protein	0.278033	0.542139	0.635857	0.569176	0.131017	0.497601	0.110168	0.297611	0.846135	1.23696	2.03834	0.263298	0.221398	0.598092
BT_RS00590	metalloregulator ArsR/SmtB family transcription factor	1.40929	1.42767	0.845031	0.669136	0.515656	0.97668	1.22195	0.911035	1.44005	2.64077	2.03779	0.527968	1.25113	0.932788
BT_RS00600	ketoacyl-ACP synthase III	2.14606	2.64293	1.62371	2.24621	1.75645	2.22778	2.16532	1.78478	0.801318	1.22174	2.031	0.788432	0.971963	0.801147
BT_RS00605	NADH-quinone oxidoreductase subunit NuoE	0.102295	0.138297	0.155965	0.179498	0.0803409	0.118566	0.144119	0.194664	1.38621	2.13737	2.01898	0.677606	1.21552	1.64182
BT_RS00610	2Fe-2S iron-sulfur cluster binding domain-containing protein	0.17796	0.290049	0.114278	0.215356	0.229892	0.323833	0.238291	0.232093	0.904051	0.966648	2.01898	0.70991	0.735847	0.716705
BT_RS00615	NADH-quinone oxidoreductase subunit NuoF	0.267104	0.343082	0.200526	0.314121	0.204869	0.317338	0.292741	0.298079	1.42902	1.8326	2.01538	0.645587	0.92249	0.939311
BT_RS00620	heparinase II/III family protein	0.458194	0.530081	0.427891	0.693575	0.486504	0.487499	0.595313	0.472917	1.52349	1.24113	2.01364	0.997959	1.22116	0.97009
BT_RS00630	hypothetical protein	1.16594	1.60963	1.42848	1.71343	0.927159	1.17154	1.18963	1.09204	1.97856	2.55983	2.01364	0.791402	1.01544	0.93214
BT_RS00635	mannonate dehydratase	1.17286	1.51635	0.858819	1.20118	1.43226	1.33017	1.49004	1.14961	1.38113	0.817328	2.01195	1.07675	1.12019	0.86426
BT_RS00640	SDR family oxidoreductase	0.411938	0.360682	0.351658	0.478	0.347533	0.338389	0.300126	0.374567	1.0858	1.08977	2.01195	1.02702	0.886924	1.10691
BT_RS00655	glycoside hydrolase family 97 protein	0.736787	0.793692	0.659474	0.492744	0.809688	0.735312	0.764563	0.775772	1.47625	1.9953	2.00685	1.10115	1.03978	1.05503
BT_RS00660	N-acetylmuramic acid 6-phosphate etherase	1.24165	1.38725	1.07043	1.8137	1.26823	1.25254	1.27248	1.45201	1.22165	1.73181	1.99346	1.01252	1.01591	1.15925
BT_RS00665	DUF3037 domain-containing protein	0.0423565	0.19822	0.138384	0.0495488	0.179637	0.285898	0.167833	0.201507	0.467436	2.3562	1.99194	0.628325	0.587039	0.704822
BT_RS00670	hypothetical protein	0.671646	0.8749	0.447919	0.728994	0.557953	0.684058	0.718833	0.785647	1.31982	2.464	1.98505	0.815652	1.05084	1.14851
BT_RS00675	hypothetical protein	0.78077	0.875661	0.679499	0.862167	0.732673	0.892107	0.842772	0.734883	1.69232	1.89566	1.98424	0.821283	0.944698	0.823761
BT_RS00680	glycoside hydrolase family 127 protein	2.22231	2.01655	1.98719	1.7788	2.55883	2.15377	2.05428	2.08359	1.09692	1.28457	1.97476	1.18807	0.953808	0.967415
BT_RS00685	helix-turn-helix domain-containing protein	0.736127	0.820219	0.992547	0.94997	0.891991	0.922522	0.859616	0.857448	1.57452	2.36998	1.97344	0.966905	0.93181	0.929461
BT_RS00690	RNA polymerase sigma-70 factor	0.504338	0.462205	1.02983	0.792781	0.430758	0.444865	0.649476	0.524856	1.06842	1.5708	1.96851	0.968289	1.45994	1.17981
BT_RS00695	TonB-dependent receptor	1.15615	1.04912	1.24008	1.00993	1.19558	1.10585	1.04521	0.999866	1.02197	1.27485	1.95628	1.08114	0.945166	0.90416
BT_RS00700	RagB/SusD family nutrient uptake outer membrane protein	0.660567	0.679506	0.824578	0.568615	0.695974	0.667275	0.602503	0.644823	1.45646	2.03188	1.94939	1.04301	0.90293	0.966353
BT_RS00705	Ig-like domain-containing protein	0.555464	0.585792	0.475418	0.610887	0.680185	0.604876	0.706789	0.622492	0.965691	1.00692	1.94687	1.1245	1.16849	1.02912
BT_RS00710	alginate lyase family protein	0.76777	0.821784	0.933896	0.842869	0.578874	0.785196	0.736371	0.63218	1.63288	1.65972	1.94551	0.737235	0.937817	0.805123
BT_RS00715	glycoside hydrolase 43 family protein	0.390778	0.602415	0.411984	0.391829	0.366746	0.544058	0.426791	0.459305	1.46414	1.78412	1.9442	0.674092	0.784458	0.84422
BT_RS00720	glycoside hydrolase family 88 protein	1.04348	1.28419	1.33175	1.62062	1.34333	1.09532	1.35124	1.1629	1.08821	1.70655	1.9442	1.22643	1.23366	1.0617
BT_RS00725	copper resistance protein NlpE	0.704699	0.904247	0.757544	0.837655	0.562386	0.906679	0.76563	0.827321	0.76316	1.3464	1.94172	0.62027	0.844433	0.912473
BT_RS00730	hemolysin family protein	0.344631	0.420902	0.31307	0.538353	0.451553	0.332682	0.343057	0.575842	1.60227	2.08141	1.93808	1.35731	1.03119	1.73091
BT_RS00735	M48 family metallopeptidase	0.67857	0.823055	0.461492	0.607495	0.577531	0.74779	0.674935	0.662118	1.42457	1.25664	1.93726	0.772317	0.902572	0.885432
BT_RS00740	TonB-dependent receptor	0.722429	0.669764	0.728182	0.823772	0.576691	0.660049	0.661006	0.631	1.34462	1.87357	1.91941	0.87371	1.00145	0.955989
BT_RS00745	DUF2007 domain-containing protein	0.361442	0.279968	0.12216	0.328047	0.475729	0.221788	0.23705	0.4536	1.54328	2.32712	1.91643	2.14497	1.06882	2.0452
BT_RS00750	esterase family protein	1.23129	1.25157	1.10302	0.940883	1.02942	1.22674	1.02298	1.32744	1.67895	1.5334	1.90825	0.839154	0.833906	1.08209
BT_RS00755	DUF4595 domain-containing protein	0.563207	0.550308	0.691541	0.727621	0.489969	0.626626	0.568948	0.543242	1.29575	1.67107	1.89471	0.781916	0.907954	0.866931
BT_RS00760	S41 family peptidase	1.30045	1.2346	1.76766	1.79152	1.57505	1.2004	1.25795	1.14074	1.25837	1.39627	1.88518	1.3121	1.04795	0.950301
BT_RS00765	tRNA 2-thiouridine(34) synthase MnmA	0.0964524	0.085524	0.0796097	0.0623535	0.0861182	0.0903349	0.128735	0.0507165	1.36372	1.58922	1.88419	0.953321	1.42509	0.561427
BT_RS00775	DUF4251 domain-containing protein	0.440336	0.29193	0.197812	0.0804853	0.337187	0.377152	0.283528	0.412425	1.29085	1.7674	1.88174	0.894035	0.75176	1.09353
BT_RS00780	sodium:proton antiporter	0.37587	0.472618	0.573073	0.486328	0.413283	0.444973	0.526536	0.45517	1.22106	2.5432	1.87477	0.928781	1.1833	1.02291
BT_RS00785	VIT1/CCC1 transporter family protein	0.34778	0.406884	0.547829	0.403201	0.386299	0.346782	0.452785	0.394428	1.78071	2.0944	1.87477	1.11395	1.30568	1.1374
BT_RS00790	hypothetical protein	0.498541	0.314964	0.366479	0.503006	0.669544	0.198844	0.355575	0.373553	0.464532	0.819549	1.87477	3.36718	1.78821	1.87862
BT_RS00795	MFS transporter	0.0875945	0.107875	0.13556	0.0970752	0.0195523	0.107499	0.0767239	0.0657983	1.70948	3.14161	1.87477	0.181884	0.713716	0.612082
BT_RS00800	penicillin-binding protein 1C	0.128586	0.249454	0.229148	0.172299	0.109068	0.263965	0.220478	0.258597	1.06842	2.90889	1.87477	0.413192	0.835254	0.979664
BT_RS00805	MG2 domain-containing protein	0.533527	0.502952	0.470261	0.510186	0.508707	0.486363	0.52547	0.536174	2.28948	2.0944	1.87477	1.04594	1.08041	1.10241
BT_RS00810	FKBP-type peptidyl-prolyl cis-trans isomerase	1.26775	1.33803	2.06213	1.23058	1.04863	1.48134	1.30392	1.39551	1.10952	1.9333	1.87477	0.70789	0.880231	0.942059
BT_RS00815	TlpA family protein disulfide reductase	1.66147	1.58235	1.71418	1.19343	1.49719	1.34742	1.74017	1.46299	1.0981	1.45445	1.87477	1.11115	1.29149	1.08577
BT_RS00820	DUF86 domain-containing protein	2.33498	2.03576	2.19455	2.02054	2.32875	1.93328	2.2053	2.15702	1.73916	1.4079	1.87477	1.20456	1.1407	1.11573
BT_RS00825	nucleotidyltransferase domain-containing protein	0.0542164	0.169147	0.0354263	0.0634225	0.102194	0.0665363	0.214827	0.0773788	1.85568	0.881854	1.87477	1.53591	3.22871	1.16296
BT_RS00830	endonuclease/exonuclease/phosphatase family protein	0.605827	0.538196	0.553536	0.612603	0.609678	0.623778	0.573685	0.487281	0.534212	0.698135	1.87477	0.977395	0.919694	0.781178
BT_RS00835	DUF1622 domain-containing protein	0.673876	0.587716	0.480357	0.591226	0.519628	0.714232	0.716089	0.69947	0.42737	0.418881	1.87477	0.727535	1.0026	0.979331
BT_RS00840	zinc-dependent metalloproteinase lipoprotein	0.375799	0.355684	0.297978	0.511232	0.382032	0.42492	0.304505	0.503203	0.457896	0	1.87477	0.899067	0.716617	1.18423
BT_RS00845	hypothetical protein	1.04052	1.11484	0.751467	1.39337	0.909678	1.26856	1.21518	1.3385	0.860675	2.03623	1.87477	0.717095	0.957923	1.05513
BT_RS00850	GGGtGRT protein	0.18233	0.1305	0.157684	0.159968	0.235015	0.180984	0.229489	0.149247	0.904051	1.77219	1.87477	1.29854	1.268	0.824642
BT_RS00855	nitrogen-fixing protein NifU	0.193078	0.267455	0.317928	0.271036	0.218362	0.132694	0.263178	0.225964	0.356141	1.16356	1.87477	1.64561	1.98335	1.7029
BT_RS00860	TIGR03987 family protein	0.254348	0.125294	0.393626	0.0704694	0.170323	0.172502	0.201566	0.248376	0.534212	1.0472	1.87477	0.987369	1.16849	1.43985
BT_RS00865	DMP19 family protein	88.5642	99.2906	70.4071	75.6322	80.2556	99.5721	93.8034	94.3141	0.890354	0	1.87477	0.806005	0.942065	0.947195
BT_RS00870	hypothetical protein	0.0965686	0.148488	0.608467	0.181553	0.0682591	0.215862	0.147591	0.246116	1.05815	2.13468	1.83872	0.316216	0.683728	1.14015
BT_RS00875	YIP1 family protein	0.407119	0.39034	0.07786	0.383323	0.266714	0.450887	0.629529	0.396814	1.02296	0.534741	1.83488	0.591532	1.3962	0.880075
BT_RS00885	methionine synthase	0.465614	0.435795	0.429293	0.46736	0.496464	0.458829	0.392442	0.430821	1.33812	2.68409	1.82016	1.08202	0.855311	0.938957
BT_RS00890	nitroreductase family protein	0.59638	0.431326	0.230271	1.01476	0.370452	0.338226	0.508423	0.567445	1.50936	1.66223	1.81525	1.09528	1.5032	1.67771
BT_RS00895	sodium:solute symporter family protein	0.859912	0.827743	0.664671	0.785114	0.899383	0.941633	0.936318	0.865585	1.56702	1.67552	1.81228	0.955131	0.994356	0.919239
BT_RS00900	transglycosylase SLT domain-containing protein	1.11633	1.39921	1.27014	1.06161	0.960134	1.52329	1.33938	1.19216	1.12466	1.31176	1.8057	0.630301	0.879266	0.782618
BT_RS00905	uridine kinase	0.0438644	0.114955	0.120381	0.153938	0.124021	0.215328	0.166856	0.106427	1.23937	1.34042	1.79978	0.575965	0.774891	0.494256
BT_RS00920	pirin family protein	0.399894	0.223131	0.346725	0.472295	0.413123	0.320884	0.286436	0.38415	2.47874	0.502657	1.79978	1.28745	0.892645	1.19716
BT_RS00925	RNA polymerase sigma-70 factor	0.97104	0.849945	0.564001	0.394418	1.06769	0.70619	1.01891	1.07791	0.890354	1.13447	1.79665	1.51191	1.44283	1.52638
BT_RS00930	FecR domain-containing protein	0.340569	0.390736	0.3015	0.346992	0.302853	0.269651	0.296013	0.313592	1.51747	1.76051	1.79326	1.12313	1.09776	1.16296
BT_RS00935	TonB-dependent receptor	0.601879	0.65329	0.537417	0.630354	0.746182	0.612962	0.616823	0.715096	1.53296	1.27485	1.79326	1.21734	1.0063	1.16662
BT_RS00940	RagB/SusD family nutrient uptake outer membrane protein	1.22688	1.23944	1.41247	1.48305	1.24989	1.10894	1.26242	1.28965	1.18802	1.60988	1.79082	1.1271	1.1384	1.16296
BT_RS00945	PQQ-binding-like beta-propeller repeat protein	0.537205	0.425447	0.351023	0.377054	0.475138	0.549398	0.506502	0.489515	1.84546	1.9992	1.78955	0.864834	0.921922	0.891003
BT_RS00950	sugar phosphate isomerase/epimerase	0.190556	0.218626	0.277145	0.086289	0.312837	0.358331	0.165626	0.179849	1.21412	0.666401	1.78955	0.873042	0.462216	0.501907
BT_RS00955	MBL fold metallo-hydrolase	0.440284	0.378545	0.511825	0.565951	0.4053	0.370693	0.219087	0.358032	1.67895	1.7952	1.78549	1.09336	0.591019	0.965845
BT_RS00960	glycerophosphodiester phosphodiesterase family protein	0.265058	0.298827	0.330645	0.327683	0.332129	0.391825	0.362819	0.335308	2.08343	1.36136	1.78103	0.847647	0.925971	0.85576
BT_RS00965	MFS transporter	0.957943	1.03598	0.915245	0.967581	0.85351	1.04719	1.03028	0.979442	1.66911	1.90137	1.77973	0.815045	0.983844	0.935302
BT_RS00970	DUF2490 domain-containing protein	0.530558	0.418989	0.195007	0.581857	0.375022	0.391689	0.545279	0.496928	1.21579	1.87774	1.7778	0.957448	1.39212	1.26868
BT_RS00975	fimbrillin family protein	0.813957	1.04419	0.859158	0.704139	0.655809	1.08449	0.915692	0.893614	0.801318	1.33809	1.77061	0.604717	0.844353	0.823995
BT_RS00980	PaaI family thioesterase	0.176313	0.412555	0.194413	0.0773445	0.202518	0.425995	0.410441	0.511141	0.848455	0.554401	1.76449	0.4754	0.963489	1.19988
BT_RS00985	ATP phosphoribosyltransferase	0.598162	0.613457	0.361747	0.446637	0.59373	0.534946	0.504288	0.594872	0.439939	2.95681	1.76449	1.10989	0.94269	1.11202
BT_RS00990	histidinol dehydrogenase	0.232235	0.201554	0.182098	0.222275	0.202955	0.272053	0.174003	0.20791	1.52632	2.30812	1.75999	0.746012	0.639593	0.764228
BT_RS00995	histidinol-phosphate transaminase	0.520811	0.687314	0.408372	0.420379	0.412308	0.501739	0.528296	0.438554	0.936926	1.67552	1.7594	0.821759	1.05293	0.874069
BT_RS01000	bifunctional histidinol-phosphatase/imidazoleglycerol-phosphate dehydratase HisB	0.549393	0.626973	0.869125	0.854089	0.6336	0.700849	0.641616	0.742837	0.965029	1.21611	1.75382	0.904046	0.915484	1.05991
BT_RS01005	dual specificity protein phosphatase family protein	2.32908	1.68243	2.44385	2.88284	2.21328	1.45882	2.1138	2.11723	1.36244	1.84874	1.75354	1.51718	1.44898	1.45133
BT_RS01015	TonB-dependent receptor	0.537927	0.72073	0.595855	0.549532	0.463569	0.715554	0.624844	0.567918	0.847371	1.15553	1.74547	0.647847	0.873232	0.793676
BT_RS01020	RagB/SusD family nutrient uptake outer membrane protein	0.444744	0.512067	0.283687	0.390197	0.444103	0.498156	0.324478	0.362713	0.589476	0.938871	1.74547	0.891494	0.651358	0.728112
BT_RS01025	DUF4984 domain-containing protein	0.156625	0.264998	0.153514	0.190267	0.127742	0.221788	0.238696	0.227838	1.01089	1.01498	1.74498	0.575965	1.07624	1.02728
BT_RS01030	DUF5003 domain-containing protein	1.25586	0.97996	1.74129	1.40233	1.80295	0.895353	1.24019	1.20023	1.2328	1.71022	1.74165	2.01368	1.38514	1.34051
BT_RS01035	DUF4458 domain-containing protein	0.559138	0.551365	0.716355	0.655249	0.530729	0.535476	0.488998	0.56431	1.14757	1.08599	1.7359	0.991134	0.913202	1.05385
BT_RS01040	BACON domain-containing protein	0.590557	0.496439	0.707454	0.618873	0.753697	0.44626	0.595838	0.620435	1.36977	0.80554	1.73056	1.68892	1.33518	1.3903
BT_RS01045	S8 family serine peptidase	0.791954	0.741235	0.493729	0.560414	0.704783	0.643694	0.687281	0.654088	1.41065	1.7017	1.7283	1.0949	1.06771	1.01615
BT_RS01050	DUF1573 domain-containing protein	0.75079	0.715145	0.573073	0.711171	0.563568	0.880628	0.684497	0.706461	1.44716	2.02521	1.72798	0.639961	0.777283	0.802224
BT_RS01055	lipocalin family protein	0.136393	0.308508	0.490175	0.23933	0.0321363	0.537033	0.270222	0.251441	1.25259	1.8496	1.72204	0.0598405	0.503176	0.468203
BT_RS01060	transcriptional repressor	0.252757	0.224741	0.247736	0.510041	0.250124	0.232644	0.140213	0.333685	0.949711	1.27991	1.71854	1.07513	0.602693	1.43431
BT_RS01065	NADH peroxidase	0.183621	0.144725	0.303113	0.23741	0.24592	0.136394	0.306348	0.289653	1.42457	1.0472	1.71854	1.80302	2.24606	2.12366
BT_RS01070	SagB/ThcOx family dehydrogenase	1.75606	1.7553	1.47053	2.00439	1.97639	1.59541	1.51325	1.67897	0.934871	0.785401	1.71854	1.2388	0.948501	1.05238
BT_RS01075	thioredoxin domain-containing protein	0.163232	0.349208	0.0914227	0.163671	0.11538	0.45073	0.378834	0.28289	1.4765	1.73079	1.71854	0.255984	0.840491	0.627627
BT_RS01080	thioredoxin	5.60236	6.27537	6.09332	5.77144	5.62065	6.3764	5.70007	5.77762	1.1663	1.4389	1.71735	0.881477	0.893933	0.906094
BT_RS01085	ATP-binding protein	1.21341	1.22833	1.23149	1.10989	1.27742	1.2436	1.15256	1.09313	1.09116	2.22809	1.71521	1.0272	0.926799	0.879007
BT_RS01090	sensor histidine kinase	1.00922	1.09104	0.828147	1.0845	0.763134	1.13294	0.818388	0.630866	1.38436	1.45257	1.7135	0.673586	0.722356	0.556839
BT_RS01095	LytTR family DNA-binding domain-containing protein	0.107572	0.248351	0.0843483	0.100671	0.131797	0.180423	0.159131	0.138176	1.32917	2.0383	1.71296	0.730492	0.88199	0.765849
BT_RS01100	hypothetical protein	0	0.0877061	0.104967	0	0.0189247	0.0657149	0.0212175	0.0286588	1.28854	1.67504	1.70986	0.287982	0.322871	0.436109
BT_RS01105	hypothetical protein	0.337097	0.464498	0.569023	0.394336	0.410363	0.545851	0.519443	0.527887	1.3752	1.55525	1.70771	0.751786	0.951621	0.96709
BT_RS01110	hypothetical protein	0.506417	0.771387	0.89539	0.958306	0.884367	0.938333	0.897079	0.736941	0.291388	0	1.70433	0.942488	0.956035	0.785373
BT_RS01115	porin family protein	0.619616	0.523552	0.286784	0.634225	0.790784	0.538627	0.66835	0.479012	1.55407	0.666401	1.70433	1.46815	1.24084	0.889319
BT_RS01120	plasmid recombination protein	0.772996	0.820789	0.585213	0.673513	0.780017	0.911031	0.872404	0.871177	1.46131	2.08743	1.7032	0.856192	0.957601	0.956255
BT_RS01125	DUF6371 domain-containing protein	0.164292	0.198413	0.135056	0.306883	0.247243	0.224389	0.268796	0.283647	1.46078	1.56587	1.70177	1.10185	1.1979	1.26408
BT_RS01130	DUF3987 domain-containing protein	0.307693	0.21508	0.183239	0.198195	0.115629	0.274845	0.219148	0.219574	1.53338	1.68473	1.70136	0.420705	0.797352	0.7989
BT_RS01135	helix-turn-helix domain-containing protein	0.262337	0.272818	0.142848	0.281309	0.0412071	0.268292	0.0923986	0.166406	0.890354	2.13319	1.70118	0.153591	0.344396	0.620243
BT_RS01140	hypothetical protein	0.557694	0.429476	0.332122	0.483101	0.578831	0.389861	0.425178	0.523919	0.944189	1.55863	1.70037	1.48471	1.09059	1.34386
BT_RS01145	site-specific integrase	0.734482	0.814079	0.71042	0.576568	0.765086	0.794641	0.94968	0.81034	1.19266	1.21768	1.70037	0.962807	1.19511	1.01976
BT_RS01150	MerR family transcriptional regulator	0.912158	1.05117	1.10637	1.02036	0.797884	1.02498	1.10237	1.04555	0.957308	1.03882	1.69479	0.778437	1.0755	1.02007
BT_RS01155	glycosyl transferase	0.547931	0.548829	0.49936	0.531332	0.462045	0.616405	0.620865	0.565936	1.73774	1.84957	1.69354	0.749581	1.00724	0.918123
BT_RS01160	hypothetical protein	1.18506	1.16462	1.27767	1.03971	1.04707	1.23619	1.36174	1.09937	1.41873	1.47638	1.69036	0.847007	1.10156	0.889319
BT_RS01165	S46 family peptidase	1.45783	1.388	1.38453	1.07174	1.1797	1.53462	1.42819	1.40444	0.774984	1.37169	1.68993	0.768725	0.930649	0.91517
BT_RS01170	S46 family peptidase	1.03915	1.08771	1.2596	1.09668	1.02903	1.08122	1.20343	1.09799	0.952919	1.27362	1.68898	0.951737	1.11303	1.01552
BT_RS01175	anaerobic sulfatase-maturation protein	0.483375	0.550239	0.367068	0.36678	0.338593	0.534428	0.445183	0.438169	1.38895	1.88496	1.68729	0.633561	0.833008	0.819884
BT_RS01180	DUF4369 domain-containing protein	9.2131	9.56891	9.76031	11.6879	10.7408	9.68171	9.27701	9.28546	1.56154	0.966648	1.68248	1.10939	0.958199	0.959072
BT_RS01185	tetratricopeptide repeat protein	0.349085	0.268901	0.393626	0.30356	0.323176	0.189562	0.247265	0.260134	0.337397	0.992086	1.67742	1.70486	1.3044	1.37229
BT_RS01190	DUF3244 domain-containing protein	0.155307	0.0660732	0.166061	0.198195	0.0399194	0.0606451	0.145456	0.151131	1.32424	1.82892	1.67673	0.658246	2.39847	2.49205
BT_RS01195	polysaccharide deacetylase	0.102295	0.0638292	0.0445614	0.159553	0.0160682	0.0697446	0.00900741	0.0324439	1.47208	1.79891	1.67667	0.230386	0.129149	0.465182
BT_RS01200	1-acyl-sn-glycerol-3-phosphate acyltransferase	0.0500019	0.060171	0.196035	0.0626704	0.161571	0.118345	0.0735902	0.0815587	1.04935	1.4586	1.6739	1.36525	0.621826	0.689159
BT_RS01205	exonuclease SbcCD subunit D C-terminal domain-containing protein	0.50706	0.409686	0.32283	0.235743	0.551404	0.569096	0.590731	0.553589	0.995459	1.26686	1.67357	0.968913	1.03802	0.972753
BT_RS01210	AAA family ATPase	0.416321	0.382574	0.415471	0.322093	0.385232	0.398289	0.455898	0.364612	1.23203	1.85629	1.67033	0.967218	1.14464	0.915446
BT_RS01215	metallophosphoesterase	0.432059	0.630498	0.482672	0.578791	0.413766	0.592954	0.526482	0.480717	0.474855	0.698135	1.66646	0.697804	0.887896	0.810715
BT_RS01220	membrane protein	0.0187276	0.0876412	0	0.0164307	0	0.172374	0.0222618	0	1.23937	1.37765	1.66646	0	0.129149	0
BT_RS01225	sigma-70 family RNA polymerase sigma factor	1.25442	1.48253	1.83383	3.02189	1.72827	1.59165	1.44903	1.6993	1.17182	1.08098	1.6631	1.08584	0.910392	1.06763
BT_RS01230	5-methyltetrahydrofolate--homocysteine methyltransferase	0.246165	0.275356	0.188313	0.431947	0.237659	0.298419	0.314033	0.338479	1.35829	1.49704	1.66284	0.796396	1.05232	1.13424
BT_RS01245	transcription-repair coupling factor	0.281976	0.260919	0.241828	0.202412	0.203844	0.274285	0.26282	0.217228	0.85474	0.987362	1.66051	0.743181	0.958199	0.791977
BT_RS01250	hypothetical protein	0.704941	0.665793	0.753751	0.685952	0.543583	0.802211	0.59928	0.754581	0.986238	1.12776	1.65845	0.677606	0.747036	0.940626
BT_RS01255	YgiQ family radical SAM protein	0.750823	0.664605	0.638928	0.63831	0.551286	0.764293	0.765674	0.708164	1.13636	1.46487	1.65803	0.721302	1.00181	0.926561
BT_RS01260	sulfurtransferase TusA family protein	0.481923	1.01488	1.18088	1.18389	0.476903	0.768864	1.05026	0.928546	1.02685	1.50764	1.65592	0.62027	1.36599	1.20769
BT_RS01265	hypothetical protein	2.0459	2.18615	1.20316	1.70523	1.63895	2.16557	1.79698	1.75197	0.793508	0.918598	1.6555	0.756824	0.829795	0.809013
BT_RS01270	xanthan lyase	0.543467	0.602729	0.620234	0.519267	0.618319	0.690945	0.626855	0.644159	1.00558	0.985602	1.65421	0.894888	0.907242	0.932287
BT_RS01275	glucosamine-6-phosphate deaminase	1.46156	1.62269	1.47787	1.42318	1.50058	1.33106	1.55081	1.57904	1.09985	1.386	1.65421	1.12736	1.16509	1.1863
BT_RS01280	amidohydrolase	0.889811	1.34931	0.797768	0.944075	1.17991	1.34596	1.20806	1.15182	1.5678	1.34315	1.65061	0.876626	0.897542	0.85576
BT_RS01290	hypothetical protein	0.903606	1.05247	0.708526	0.52852	0.709678	0.677685	0.684263	0.659153	0.555581	0.670209	1.6498	1.04721	1.00971	0.972654
BT_RS01295	six-hairpin glycosidase	0.87492	0.909503	1.05435	0.931203	0.653917	0.948319	0.642207	0.795794	1.02569	0	1.6498	0.689554	0.677206	0.839163
BT_RS01300	family 43 glycosylhydrolase	0.991952	1.0996	0.783875	0.968199	0.819477	1.09372	1.01456	1.10826	1.34756	1.23274	1.64957	0.749255	0.927624	1.01329
BT_RS01305	family 43 glycosylhydrolase	2.23158	1.938	1.72829	2.01565	2.12041	1.89013	1.91634	1.85876	1.00811	1.68904	1.64798	1.12183	1.01386	0.983402
BT_RS01310	hypothetical protein	0.519527	0.527934	0.334622	0.449297	0.498377	0.371164	0.352898	0.505796	1.01572	1.90656	1.64778	1.34274	0.950787	1.36273
BT_RS01315	response regulator	0.747535	0.887742	0.816722	0.900326	0.751869	0.791629	0.801553	0.824074	1.36831	1.3671	1.64226	0.949774	1.01254	1.04098
BT_RS01320	SusC/RagA family TonB-linked outer membrane protein	0.652297	0.767909	0.503503	0.800887	0.778468	0.771041	0.745377	0.743723	1.26875	2.0944	1.64042	1.00963	0.966715	0.964569
BT_RS01325	RagB/SusD family nutrient uptake outer membrane protein	0.359329	0.323128	0.366003	0.407981	0.468138	0.317766	0.491352	0.382118	1.42457	1.0472	1.64042	1.47322	1.54627	1.20251
BT_RS01330	hypothetical protein	0.40918	0.574463	0.267368	0.490627	0.260304	0.669548	0.372907	0.44286	1.21682	1.18683	1.63521	0.388776	0.556953	0.661431
BT_RS01335	DUF5007 domain-containing protein	0.293345	0.348101	0.770137	0.312516	0.251781	0.485362	0.294738	0.388763	1.07563	1.71296	1.63449	0.51875	0.607255	0.800976
BT_RS01340	TonB-dependent receptor	1.03611	0.944153	0.894874	0.840032	1.12635	0.987239	0.955237	1.00048	1.65433	1.01342	1.63286	1.14091	0.967585	1.01342
BT_RS01345	RagB/SusD family nutrient uptake outer membrane protein	0.333474	0.4128	0.351451	0.446726	0.28894	0.407051	0.355203	0.353118	1.34415	3.17539	1.63286	0.709838	0.872626	0.867502
BT_RS01350	fasciclin domain-containing protein	0.419933	0.456207	0.264595	0.407904	0.42404	0.395721	0.392215	0.540474	0.927312	1.77827	1.62716	1.07156	0.99114	1.3658
BT_RS01355	DUF5124 domain-containing protein	1.09012	1.30322	1.13465	0.756104	1.00921	1.21352	1.34553	1.24146	1.35162	2.42244	1.62631	0.831637	1.10879	1.02302
BT_RS01360	hypothetical protein	0.651782	0.637769	0.67368	0.696607	0.57798	0.676271	0.565828	0.649052	0.747897	1.81515	1.6248	0.854658	0.836688	0.959751
BT_RS01365	carbohydrate-binding protein	0.49148	0.471984	0.466664	0.354842	0.398063	0.529338	0.48686	0.560796	1.36285	1.57675	1.62178	0.752002	0.919752	1.05943
BT_RS01370	alkaline phosphatase family protein	2.10383	2.54437	1.76232	1.49703	2.07067	2.68322	2.18825	2.12759	1.04662	1.2253	1.6197	0.771712	0.815533	0.792925
BT_RS01375	hypothetical protein	0.475203	0.525637	0.550448	0.315849	0.458039	0.490407	0.376589	0.405905	1.41169	1.72431	1.61878	0.933997	0.76791	0.827689
BT_RS01385	HU family DNA-binding protein	1.03872	1.02753	1.04292	1.79302	1.27742	1.07785	1.08417	1.18117	1.44456	1.9927	1.61589	1.18516	1.00587	1.09586
BT_RS01390	DUF3874 domain-containing protein	0.439253	0.743935	0.287019	0.308304	0.301613	0.492862	0.586795	0.567206	1.12973	1.14162	1.61353	0.611963	1.19059	1.15084
BT_RS01395	peptidoglycan-binding protein	1.02683	1.25113	1.1272	1.01555	0.897361	1.21204	1.06822	1.06049	1.22957	1.46577	1.61179	0.740371	0.881335	0.874965
BT_RS01400	MotA/TolQ/ExbB proton channel family protein	0.790894	0.940503	0.816378	0.569863	0.783196	0.726789	0.790272	0.872488	1.33343	1.69707	1.61124	1.07761	1.08735	1.20047
BT_RS01405	biopolymer transporter ExbD	0.739866	0.578961	0.451745	0.468219	0.531544	0.401897	0.701671	0.597219	1.35209	1.39516	1.6095	1.32259	1.7459	1.486
BT_RS01410	biopolymer transporter ExbD	0.407259	0.512207	0.149689	0.223318	0.485779	0.390471	0.484117	0.281543	1.18417	1.15192	1.60918	1.24408	1.23983	0.721033
BT_RS01415	hypothetical protein	0.853801	0.885693	0.969342	0.94884	0.854966	0.809875	0.834498	1.02562	1.27639	2.33937	1.60862	1.05568	1.0304	1.2664
BT_RS01420	outer membrane beta-barrel protein	0.70717	0.63171	0.726693	0.717656	0.632301	0.619374	0.589157	0.556403	2.44211	1.7952	1.60694	1.02087	0.951214	0.898331
BT_RS01425	beta-galactosidase	1.20713	1.46811	1.13092	1.01639	1.2807	1.51413	1.34772	1.40704	0.610528	1.1968	1.60694	0.84583	0.890094	0.929273
BT_RS01430	tyrosine-type DNA invertase cluster 3b	0.802582	0.688146	0.990176	1.18178	0.706151	0.781767	0.600448	0.797018	1.05748	1.24378	1.60603	0.903275	0.768064	1.01951
BT_RS01435	YjbH domain-containing protein	0.289154	0.304465	0.212558	0.279059	0.0817549	0.332682	0.332265	0.371418	1.1953	1.47917	1.60527	0.245745	0.998749	1.11644
BT_RS01440	YjbH domain-containing protein	0.22865	0.292201	0.301684	0.239184	0.211349	0.377741	0.299677	0.269853	1.46863	1.84003	1.60451	0.559509	0.793341	0.714387
BT_RS01445	hypothetical protein	0.428124	0.460989	0.363918	0.358995	0.455265	0.38592	0.453373	0.373105	1.49425	1.62898	1.60306	1.17969	1.17479	0.966795
BT_RS01450	ABC transporter ATP-binding protein	0.721672	0.743568	1.30768	0.851308	0.994501	0.729369	0.865074	0.709739	1.47234	0.766245	1.60041	1.36351	1.18606	0.973086
BT_RS01455	xanthan lyase	0.979043	0.910204	1.55914	1.48772	1.32379	0.833213	1.0176	1.00527	1.50836	1.848	1.59907	1.58877	1.2213	1.2065
BT_RS01460	TolC family protein	0.275247	0.288127	0.241382	0.273263	0.230396	0.360016	0.272659	0.346318	1.58285	1.16356	1.59702	0.639961	0.757353	0.961951
BT_RS01465	efflux RND transporter periplasmic adaptor subunit	0.214415	0.348807	0.240178	0.277697	0.216512	0.341453	0.303428	0.269587	1.35334	1.59795	1.59702	0.63409	0.888637	0.78953
BT_RS01470	efflux RND transporter permease subunit	0.577473	0.698405	0.596689	0.726398	0.678668	0.629715	0.725049	0.714953	1.20297	1.39627	1.59702	1.07774	1.15139	1.13536
BT_RS01475	efflux RND transporter permease subunit	0.512127	0.484715	0.469242	0.359452	0.458797	0.473847	0.469691	0.517392	1.30585	1.36718	1.59702	0.968239	0.99123	1.0919
BT_RS01480	hypothetical protein	0.24714	0.318055	0.393626	0.311692	0.163772	0.369646	0.29378	0.192896	1.62906	1.74329	1.59583	0.44305	0.79476	0.521839
BT_RS01485	patatin-like phospholipase family protein	1.04911	1.03457	1.29912	1.13285	1.09938	0.886851	1.07559	0.954583	1.3838	1.52664	1.59242	1.23964	1.21282	1.07637
BT_RS01490	efflux RND transporter periplasmic adaptor subunit	0.250027	0.480346	0.412734	0.361754	0.353461	0.446805	0.417139	0.372495	1.24046	1.50868	1.58879	0.791084	0.933604	0.833685
BT_RS01495	multidrug efflux RND transporter permease subunit	0.464462	0.539311	0.557921	0.569883	0.436915	0.504647	0.545196	0.578161	1.33028	1.80143	1.58434	0.865782	1.08035	1.14567
BT_RS01500	efflux transporter outer membrane subunit	1.55073	1.27045	1.57794	1.75173	1.84082	1.36801	1.71674	1.70357	0.939477	1.3722	1.58386	1.34562	1.25491	1.24529
BT_RS01510	glycoside hydrolase family 25 protein	0.648898	0.726539	0.891602	0.585274	0.65157	0.692156	0.615164	0.6881	0.827566	0.83534	1.58217	0.941362	0.888764	0.99414
BT_RS01515	dihydrolipoyl dehydrogenase	0.512312	0.64563	0.593074	1.06884	0.918145	0.599025	0.792813	0.829059	1.19053	1.46608	1.58016	1.53273	1.32351	1.38401
BT_RS01520	lipoate--protein ligase family protein	1.85992	1.81129	2.73078	2.99935	1.8629	1.571	2.08859	1.99895	0.781774	1.0472	1.57755	1.18581	1.32947	1.27241
BT_RS01525	2-oxo acid dehydrogenase subunit E2	1.38013	1.15849	1.94573	1.79026	1.11809	1.32248	1.23161	1.31222	1.03065	1.63427	1.57651	0.845453	0.931292	0.992247
BT_RS01530	alpha-ketoacid dehydrogenase subunit alpha/beta	1.14448	0.991468	1.54436	1.33103	1.20405	1.10894	1.22336	1.02374	1.51202	1.4909	1.57562	1.08577	1.10318	0.923171
BT_RS01535	flavodoxin	0.46231	0.747396	0.720884	0.848091	0.564441	0.515785	0.383025	0.532354	1.37061	1.37511	1.57178	1.09433	0.742604	1.03212
BT_RS01540	50S ribosomal protein L11 methyltransferase	0.340862	0.439422	0.340395	0.293413	0.509149	0.430158	0.453608	0.509434	0.893988	0.683887	1.56868	1.18363	1.05452	1.18429
BT_RS01545	hypothetical protein	2.22674	2.24271	3.08399	2.86675	2.54343	1.90104	2.28893	2.19355	1.37924	1.29472	1.56799	1.33792	1.20404	1.15387
BT_RS01550	TonB-dependent receptor	1.29038	1.03069	1.91368	1.52332	1.46605	1.03432	1.10023	1.22697	1.78071	0.698135	1.56231	1.4174	1.06373	1.18626
BT_RS01555	TonB-dependent receptor	0.499831	0.647629	0.423249	0.501175	0.468668	0.578985	0.514668	0.578703	1.2465	2.44347	1.56231	0.809464	0.888915	0.999514
BT_RS01560	SusD/RagB family nutrient-binding outer membrane lipoprotein	0.557224	0.602588	0.538775	0.482275	0.505645	0.591434	0.751894	0.720053	1.17527	0.628321	1.56231	0.854948	1.27131	1.21747
BT_RS01565	fimbrillin family protein	0.14161	0.239836	0.158625	0.130158	0.0953298	0.169651	0.144287	0.153988	0.623248	0.523601	1.56231	0.561917	0.850491	0.907673
BT_RS01570	nucleoside deaminase	0.621589	0.808029	0.24821	0.484758	0.504459	0.692204	0.364886	0.829646	0.712283	1.0472	1.56231	0.728772	0.527137	1.19856
BT_RS01575	Gfo/Idh/MocA family oxidoreductase	0.230708	0.241639	0.118447	0.0481934	0.0698892	0.313469	0.121888	0.227354	1.14874	1.3548	1.55984	0.222954	0.388834	0.725284
BT_RS01580	hypothetical protein	0.300201	0.219161	0.176543	0.37927	0.339514	0.206314	0.24742	0.218512	0.864343	0.964838	1.5588	1.64561	1.19924	1.05912
BT_RS01585	DUF6108 family protein	0.0242579	0.0567609	0	0	0	0.0595403	0.0768955	0.0952088	1.08653	0.887459	1.55701	0	1.29149	1.59906
BT_RS01600	transporter substrate-binding domain-containing protein	0.329171	0.531606	0.442829	0.317112	0.456221	0.40001	0.455228	0.419135	1.38499	1.55141	1.55073	1.14052	1.13804	1.04781
BT_RS01630	tetratricopeptide repeat protein	0.403739	0.179944	0.716064	0.539766	0.0543583	0.117972	0.198067	0.260673	1.33909	1.57313	1.54981	0.460772	1.67893	2.20962
BT_RS01635	AAA family ATPase	0.411682	0.649813	0.560802	0.391799	0.438959	0.526639	0.392605	0.415774	0.650345	1.82122	1.54872	0.83351	0.745492	0.789486
BT_RS01640	hypothetical protein	2.96067	2.85195	1.96649	2.32725	2.48579	2.69511	2.45346	2.79915	1.18174	0.840935	1.5481	0.922332	0.910337	1.0386
BT_RS01645	DUF456 domain-containing protein	0.370422	0.409736	0.286051	0.27575	0.285634	0.392606	0.373612	0.68087	1.19299	1.56845	1.54689	0.727535	0.951621	1.73423
BT_RS01650	right-handed parallel beta-helix repeat-containing protein	0.354413	0.296077	0.350244	0.359771	0.339541	0.312732	0.352822	0.252913	0.828029	0.680681	1.54668	1.08573	1.12819	0.808722
BT_RS01655	alpha-xylosidase	0.296779	0.377138	0.397304	0.21169	0.279702	0.430843	0.449348	0.354696	1.31009	1.57392	1.54557	0.649198	1.04295	0.823261
BT_RS01660	corrinoid protein	0.32368	0.43479	0.446501	0.447007	0.283871	0.422978	0.384764	0.410634	1.19131	1.67954	1.54534	0.671124	0.909655	0.970815
BT_RS01665	sodium:solute symporter	0.527678	0.442237	0.480013	0.399416	0.307166	0.486748	0.453705	0.457775	1.09985	2.0328	1.54393	0.631057	0.932116	0.940477
BT_RS01670	methionine synthase	0.483324	0.570381	0.439396	0.491647	0.485221	0.670521	0.51625	0.644823	1.19412	1.6016	1.54393	0.723648	0.769924	0.961675
BT_RS01675	methylcobamide--CoM methyltransferase	0.714355	0.673596	0.856919	0.851245	0.768713	0.765462	0.840718	0.779875	1.17731	1.91431	1.5434	1.00425	1.09831	1.01883
BT_RS01680	hypothetical protein	0.455007	0.521838	0.376876	0.539766	0.616061	0.640982	0.553573	0.699702	1.48392	1.44281	1.54148	0.961119	0.863632	1.09161
BT_RS01685	hypothetical protein	0.884543	0.963498	0.717495	0.896478	0.614455	1.006	0.755368	0.897856	1.12755	1.47353	1.54131	0.610791	0.750864	0.892501
BT_RS01700	alpha-N-arabinofuranosidase	0.417589	0.492662	0.392097	0.486444	0.352221	0.583539	0.458853	0.485809	1.11699	1.904	1.5339	0.603594	0.786329	0.832522
BT_RS01705	glycoside hydrolase family 127 protein	0.46812	0.337031	0.317646	0.327775	0.458153	0.36044	0.372759	0.374206	2.03972	0.571201	1.5339	1.2711	1.03418	1.03819
BT_RS01710	FGGY-family carbohydrate kinase	0.377069	0.422869	0.399545	0.280156	0.292942	0.410641	0.341892	0.416954	1.74833	0.507734	1.5339	0.713378	0.832582	1.01537
BT_RS01715	L-arabinose isomerase	0.471293	0.490859	0.49319	0.329548	0.525996	0.478366	0.477393	0.604364	0.679906	0.380801	1.5339	1.09957	0.997966	1.26339
BT_RS01720	four helix bundle protein	0.24714	0.332512	0.121116	0.271036	0.371216	0.331734	0.342744	0.496018	1.72592	1.26873	1.53226	1.11902	1.03319	1.49523
BT_RS01725	L-ribulose-5-phosphate 4-epimerase	1.70417	2.22562	1.83347	1.90546	1.79287	2.25679	2.12314	2.09285	1.23817	1.29188	1.53135	0.794434	0.940781	0.927357
BT_RS01735	sodium:solute symporter	0.319861	0.27842	0.551772	0.314306	0.280354	0.365067	0.319389	0.280755	0.910139	1.70655	1.52759	0.767953	0.874877	0.769052
BT_RS01740	galactose mutarotase	0.223524	0.222562	0.354263	0.216972	0.215144	0.265562	0.263822	0.274898	0.830997	2.01683	1.52759	0.810149	0.993451	1.03516
BT_RS01755	family 43 glycosylhydrolase	0.413801	0.455802	0.353159	0.459368	0.302442	0.454285	0.477393	0.295293	0.770259	0.82802	1.52597	0.665754	1.05087	0.650017
BT_RS01760	RagB/SusD family nutrient uptake outer membrane protein	0.363244	0.320312	0.306008	0.284453	0.369221	0.419997	0.32117	0.338479	1.18769	1.34431	1.52597	0.879104	0.764696	0.805908
BT_RS01765	TonB-dependent receptor	0.662645	0.715252	0.597186	0.682546	0.739687	0.766752	0.766557	0.720974	1.46908	1.01448	1.52325	0.964702	0.999745	0.940296
BT_RS01770	RagB/SusD family nutrient uptake outer membrane protein	0.68381	0.622874	0.586449	0.808851	0.651657	0.646257	0.696736	0.686214	0.734542	0.654501	1.52325	1.00836	1.07811	1.06183
BT_RS01775	TonB-dependent receptor	0.362146	0.488685	0.41009	0.598441	0.494565	0.508084	0.497362	0.51059	1.03585	1.02166	1.52039	0.973393	0.978897	1.00493
BT_RS01780	LamG domain-containing protein	0.492876	0.496459	0.556699	0.477728	0.428019	0.443575	0.544972	0.475662	1.17018	0.997335	1.51767	0.964928	1.22859	1.07234
BT_RS01785	hybrid sensor histidine kinase/response regulator transcription factor	0.601556	0.586838	0.518555	0.40169	0.510608	0.643044	0.609759	0.660706	0.902361	1.33563	1.51696	0.794049	0.948239	1.02747
BT_RS01790	arabinan endo-1%2C5-alpha-L-arabinosidase	0.260182	0.332371	0.351506	0.345492	0.308171	0.377557	0.267489	0.303594	0.99265	1.29229	1.51577	0.816225	0.708472	0.804101
BT_RS01795	carbohydrate binding domain-containing protein	0.194118	0.240542	0.32157	0.326227	0.224177	0.305336	0.221002	0.261441	1.31848	1.06948	1.51577	0.734197	0.7238	0.856242
BT_RS01800	glycoside hydrolase family 43 protein	0.488284	0.635616	0.693123	0.600741	0.460188	0.547582	0.507045	0.536685	1.68313	1.75012	1.51522	0.840402	0.925971	0.980101
BT_RS01805	galactokinase	1.01861	0.601901	1.141	1.19432	0.98212	0.630799	1.08622	0.824034	1.43826	0.80554	1.51424	1.55695	1.72198	1.30633
BT_RS01815	galactose mutarotase	0.237011	0.143267	0.14519	0.233935	0.258276	0.203002	0.273914	0.16561	1.10181	1.7017	1.51153	1.27228	1.34931	0.815805
BT_RS01825	ATP-binding protein	0.0803982	0.0850645	0.123341	0.110407	0.1779	0.0707833	0.105267	0.104768	1.41826	1.16768	1.50977	2.5133	1.48717	1.48013
BT_RS01830	tyrosine-type DNA invertase cluster 3b	0.572507	0.471541	0.886593	0.562564	0.526076	0.597211	0.480922	0.490257	1.21391	1.15861	1.50779	0.880888	0.805279	0.82091
BT_RS01835	UpxY family transcription antiterminator	0.046819	0.175282	0.128489	0.361475	0.15885	0.160882	0.0593649	0.160371	1.26351	1.81871	1.50658	0.987369	0.368996	0.996819
BT_RS01840	UpxZ family transcription anti-terminator antagonist	0.120481	0.22553	0	0.105704	0.0851613	0.175582	0.0477393	0.0967235	1.2273	0.770803	1.50539	0.485023	0.271892	0.550874
BT_RS01845	polysaccharide biosynthesis protein	0.0647444	0.034251	0.0110362	0.0296367	0.0119385	0.0604562	0.058001	0.0381671	1.39291	1.46867	1.50444	0.197474	0.959389	0.631319
BT_RS01850	nucleotide sugar dehydrogenase	0.234649	0.250446	0.419628	0.440634	0.261886	0.313231	0.398009	0.311395	0.747897	2.0944	1.49981	0.836078	1.27066	0.99414
BT_RS01855	NAD-dependent epimerase/dehydratase family protein	0.338221	0.429956	0.227599	0.115152	0.292593	0.315955	0.272034	0.266575	1.18784	1.18272	1.49981	0.926061	0.860991	0.843713
BT_RS01860	polysaccharide biosynthesis protein	0.598962	0.647593	0.435237	0.552681	0.63506	0.582985	0.515584	0.596922	0.774608	1.16501	1.49981	1.08933	0.884387	1.02391
BT_RS01865	NAD-dependent epimerase/dehydratase family protein	0.440564	0.639562	0.405376	0.496967	0.400385	0.488264	0.488081	0.449131	0.973453	1.16356	1.49981	0.820018	0.999625	0.919852
BT_RS01870	UDP-N-acetyl glucosamine 2-epimerase	0.30877	0.344245	0.151318	0.366512	0.179737	0.278628	0.352647	0.223582	1.49579	1.46608	1.49981	0.645081	1.26566	0.80244
BT_RS01875	hypothetical protein	0.48288	0.505652	0.562322	0.587245	0.52043	0.510464	0.526648	0.419647	2.35053	0	1.49981	1.01952	1.0317	0.82209
BT_RS01880	polysaccharide pyruvyl transferase family protein	0.275518	0.423961	0.347855	0.4179	0.244261	0.415494	0.303459	0.389893	0.213685	2.93217	1.49981	0.587881	0.730357	0.938385
BT_RS01885	Coenzyme F420 hydrogenase/dehydrogenase%2C beta subunit C-terminal domain	0.938258	0.883159	0.606114	0.888663	0.874222	0.912666	0.984359	0.745637	1.23537	1.73145	1.49662	0.957877	1.07855	0.816987
BT_RS01890	NADH dehydrogenase subunit 2	0.559865	0.662719	0.734349	0.570658	0.395738	0.591097	0.49588	0.481782	0.959402	1.44376	1.49641	0.669498	0.838914	0.815063
BT_RS01895	acyltransferase	1.17513	1.24153	1.46592	0.999763	1.47249	1.10894	0.931269	0.876706	1.16309	1.35208	1.49507	1.32784	0.839784	0.790581
BT_RS01900	acyltransferase	0.168806	0.343871	0.486625	0.453018	0.210564	0.286374	0.165251	0.269267	1.17527	1.15192	1.49357	0.735274	0.577047	0.940262
BT_RS01905	O-antigen export protein	1.31867	1.09295	1.33141	1.40784	1.66766	1.0017	1.3409	1.28114	1.05283	1.17715	1.4916	1.66483	1.33862	1.27897
BT_RS01910	glycosyltransferase	0.625936	0.673947	0.728822	0.61936	0.565524	0.655545	0.481123	0.661616	0.630096	0.859243	1.4902	0.862679	0.733928	1.00926
BT_RS01915	glycosyltransferase family 4 protein	0.401603	0.417139	0.288019	0.232033	0.415421	0.369646	0.380362	0.391438	1.30691	1.5334	1.48977	1.12383	1.02899	1.05895
BT_RS01920	serine acetyltransferase	1.54038	0.896822	2.54404	2.51136	1.62892	0.781467	0.874686	1.20309	1.17018	1.82845	1.48791	2.08444	1.11929	1.53953
BT_RS01925	glycosyltransferase family 4 protein	0.143587	0.305856	0.145588	0.156384	0.125992	0.249131	0.160875	0.187264	1.14211	0.794429	1.48689	0.505725	0.645743	0.751667
BT_RS01930	glycosyltransferase family 4 protein	2.15223	2.15791	2.87704	2.48885	1.86581	2.15739	2.22639	2.17677	1.22153	1.27883	1.48638	0.864845	1.03198	1.00898
BT_RS01935	WbuC family cupin fold metalloprotein	0	0.113522	0	0.0851308	0.0342931	0.119081	0.105731	0.173107	1.11969	1.39986	1.486	0.287982	0.887896	1.4537
BT_RS01940	polysaccharide export protein	0.463738	0.497868	0.254	0.418828	0.559172	0.451945	0.43776	0.345528	1.34714	1.41145	1.4808	1.23726	0.968614	0.764536
BT_RS01950	DUF4248 domain-containing protein	0.926776	0.715624	0.635857	0.44721	0.360298	0.796161	0.532477	0.347213	1.21838	1.28604	1.48008	0.452544	0.668805	0.436109
BT_RS01955	N-acetylmuramoyl-L-alanine amidase	0.512858	0.480013	0.119683	0.364251	0.673235	0.487034	0.425783	0.609968	0.843493	0.771622	1.48008	1.38232	0.874237	1.25241
BT_RS01960	smalltalk protein	0.7973	0.397994	0.729365	1.02595	0.525996	0.619701	0.758212	0.303446	1.16922	1.36005	1.47977	0.84879	1.22351	0.489666
BT_RS01965	HU family DNA-binding protein	0.152416	0.25474	0.128047	0.0955157	0.292421	0.106886	0.0603931	0.0932275	1.25196	1.8567	1.47796	2.73583	0.565025	0.872217
BT_RS01970	DUF3987 domain-containing protein	0.365634	0.33132	0.301306	0.265622	0.299601	0.292954	0.346971	0.324074	0.727438	1.38142	1.47588	1.02269	1.18439	1.10623
BT_RS01975	hypothetical protein	0.0150601	0.169147	0.0590438	0.184982	0.212903	0.0924116	0.0238696	0.0967235	1.37481	1.6632	1.475	2.30386	0.258297	1.04666
BT_RS01980	hypothetical protein	0.126085	0.11801	0	0	0.207952	0.0773678	0.0499597	0.224938	1.2478	1.58364	1.475	2.68784	0.645743	2.90739
BT_RS01995	SDR family NAD(P)-dependent oxidoreductase	0.337534	0.519947	0.385967	0.357831	0.437404	0.517792	0.429096	0.411483	1.28936	1.79665	1.47498	0.844749	0.828703	0.794687
BT_RS02000	SPOR domain-containing protein	0.0766696	0.174273	0.300587	0.230627	0.170323	0.114254	0.216997	0.179769	1.06842	0.921538	1.47482	1.49073	1.89924	1.57341
BT_RS02005	3'(2')%2C5'-bisphosphate nucleotidase CysQ	0.834604	0.44901	0.605468	0.357472	0.418065	0.407283	0.604119	0.661237	1.14675	1.03185	1.47342	1.02647	1.48329	1.62353
BT_RS02010	SLC13 family permease	0.56519	0.486544	0.492412	0.710136	0.596787	0.526639	0.580613	0.619927	0.814038	0.748001	1.47303	1.1332	1.10249	1.17714
BT_RS02020	sulfate adenylyltransferase subunit CysD	0.345935	0.139561	0.0701511	0.251178	0.227659	0.27815	0.32614	0.234094	1.25797	1.5298	1.47201	0.818477	1.17253	0.841613
BT_RS02025	sulfate adenylyltransferase subunit CysN	0.472255	0.43157	0.349889	0.54157	0.457348	0.501989	0.391934	0.440497	1.225	1.42636	1.47072	0.911072	0.780762	0.877503
BT_RS02030	sulfotransferase	0.391808	0.481314	0.508833	0.58438	0.65775	0.489856	0.426937	0.517257	1.22824	1.41856	1.46516	1.34274	0.871555	1.05594
BT_RS02035	PCMD domain-containing protein	0.201423	0.251365	0.350973	0.284714	0.150285	0.25406	0.190662	0.295461	1.36635	1.66747	1.46376	0.591532	0.750458	1.16296
BT_RS02040	OmpA family protein	0.0804257	0.0487074	0.148382	0.0166027	0.0802567	0.10741	0.108726	0.104657	1.16164	1.01206	1.45955	0.747198	1.01225	0.974369
BT_RS02055	tetratricopeptide repeat protein	0.0264212	0.0148375	0.0310757	0.0278169	0.0224109	0.0502589	0.0251259	0.0339381	1.18714	0	1.45815	0.445908	0.49993	0.675265
BT_RS02060	threonine--tRNA ligase	0.0502779	0.023529	0.0766566	0.00980254	0.0236925	0.0188537	0.0177085	0.0338856	0.830997	2.0944	1.45815	1.25665	0.939262	1.7973
BT_RS02080	EFR1 family ferrodoxin	1.27982	1.51377	0.716797	1.2339	0.964278	1.59653	1.39874	1.18929	1.30585	1.86169	1.45815	0.603985	0.876116	0.74492
BT_RS02085	xanthine phosphoribosyltransferase	0.227084	0.522497	0.612077	0.54789	0.387908	0.400611	0.299933	0.378116	0.973453	1.39627	1.45815	0.968289	0.748687	0.943848
BT_RS02090	phenylacetate--CoA ligase	0.563718	0.523736	0.601272	0.509125	0.445339	0.503601	0.594551	0.56496	0.830997	0.581779	1.45815	0.88431	1.1806	1.12184
BT_RS02095	indolepyruvate oxidoreductase subunit beta	0.222426	0.355643	0.654024	0.292719	0.22273	0.307091	0.220335	0.198407	1.15929	1.904	1.45693	0.725289	0.717492	0.646087
BT_RS02100	thiamine pyrophosphate-dependent enzyme	0.326728	0.525599	0.460342	0.621086	0.404155	0.624431	0.474696	0.514887	1.28493	1.44855	1.45356	0.647238	0.760206	0.824571
BT_RS02105	endolytic transglycosylase MltG	1.37369	0.791962	1.59726	1.74137	1.6983	0.60575	1.33698	1.12565	1.12513	1.5006	1.45321	2.80364	2.20714	1.85827
BT_RS02110	DNA/RNA non-specific endonuclease	0.659972	0.698527	0.701271	0.411272	0.566773	0.613133	0.713645	0.466562	1.40994	1.42493	1.45143	0.924388	1.16393	0.760947
BT_RS02120	ROK family transcriptional regulator	0.0134532	0.0251832	0.0351626	0	0.0316978	0.0137585	0.0284303	0.0256009	1.20246	1.23863	1.45143	2.30386	2.06638	1.86073
BT_RS02125	FAD-dependent oxidoreductase	0.423701	0.374984	0.531112	0.379321	0.362649	0.440392	0.424857	0.378461	0.758237	1.14854	1.45143	0.823468	0.964724	0.859373
BT_RS02130	DUF4434 domain-containing protein	0.201896	0.21201	0.3282	0.12961	0.285418	0.14806	0.249753	0.161645	1.10289	1.01342	1.45143	1.92772	1.68684	1.09175
BT_RS02135	sugar porter family MFS transporter	0.119453	0.158688	0.128411	0.175798	0.0926061	0.208074	0.17406	0.184235	1.05333	1.43177	1.45109	0.445064	0.836531	0.885432
BT_RS02140	AGE family epimerase/isomerase	0.118356	0.0809522	0.107082	0.199693	0.0643536	0.156425	0.17316	0.120194	1.39097	0.987926	1.45029	0.411404	1.10699	0.768382
BT_RS02145	alpha-N-acetylglucosaminidase	0.368365	0.337832	0.397395	0.338369	0.380954	0.37622	0.37029	0.384601	1.01815	1.20736	1.44467	1.01258	0.984237	1.02228
BT_RS02150	TonB-dependent receptor	0.792105	0.71466	0.909263	0.745042	0.731395	0.778337	0.81859	0.80587	1.13804	1.29508	1.44347	0.93969	1.05172	1.03537
BT_RS02155	RagB/SusD family nutrient uptake outer membrane protein	0.477703	0.500978	0.569754	0.656443	0.443436	0.535045	0.469791	0.515448	1.31465	1.16787	1.44272	0.828781	0.87804	0.963373
BT_RS02160	DUF1735 domain-containing protein	1.17331	1.34507	1.0188	1.13995	1.16331	1.31913	1.31049	1.33179	1.25947	1.49798	1.44022	0.88188	0.993451	1.0096
BT_RS02165	DUF4855 domain-containing protein	0.36938	0.531443	0.634322	0.599942	0.349564	0.537611	0.452394	0.477082	1.03527	1.3722	1.43948	0.650218	0.841491	0.887412
BT_RS02170	hypothetical protein	0.63784	0.829154	0	0.248715	0.350664	0.695805	0.533557	0.45517	1.2152	1.70091	1.43922	0.503969	0.76682	0.654163
BT_RS02175	fibronectin type III-like domain-contianing protein	0.834098	0.607196	0.756972	0.29814	0.480397	0.672946	0.881341	0.683403	0.96447	1.52835	1.43901	0.713872	1.30968	1.01554
BT_RS02180	hypothetical protein	0.923015	1.0819	0.896226	1.02929	1.42071	1.09041	1.28178	1.2127	1.26306	1.26638	1.43878	1.30291	1.1755	1.11215
BT_RS02185	GDSL-type esterase/lipase family protein	0.832204	1.11536	0.666053	0.630768	0.856254	0.927641	0.84682	0.941759	2.31492	1.18683	1.43732	0.923045	0.912874	1.01522
BT_RS02190	DUF5009 domain-containing protein	0.815168	0.647799	0.904501	1.22122	1.03281	0.688958	0.713042	0.856106	1.05655	0.837761	1.43732	1.49909	1.03496	1.24261
BT_RS02195	family 10 glycosylhydrolase	0.473755	0.493108	0.300223	0.451482	0.534062	0.572638	0.488721	0.469227	1.03281	0.488694	1.43732	0.932635	0.853454	0.819413
BT_RS02200	calcineurin-like phosphoesterase C-terminal domain-containing protein	0.226847	0.237089	0.237164	0.15922	0.128276	0.141517	0.245688	0.172672	1.21507	1.27307	1.43365	0.906437	1.7361	1.22015
BT_RS02205	family 10 glycosylhydrolase	0.598543	0.618039	0.514741	0.5624	0.518611	0.530774	0.544718	0.551131	1.13127	1.4784	1.43365	0.977083	1.02627	1.03835
BT_RS02210	DUF5018 domain-containing protein	1.10157	0.941368	1.02023	1.16536	1.23228	1.00314	1.04503	1.23952	1.28154	1.7769	1.43101	1.22843	1.04176	1.23564
BT_RS02215	RagB/SusD family nutrient uptake outer membrane protein	0.652423	0.677811	0.697016	0.858607	0.756306	0.714605	0.623024	0.700693	1.02115	1.20475	1.42681	1.05836	0.871843	0.980532
BT_RS02220	TonB-dependent receptor	0.430369	0.415395	0.319661	0.433633	0.385008	0.459049	0.507591	0.434281	1.16275	1.53634	1.42639	0.838709	1.10574	0.946045
BT_RS02225	AGE family epimerase/isomerase	0.0232888	0.065392	0.164349	0.089903	0.0592617	0.102891	0.0516765	0.0731243	1.2328	1.28886	1.42611	0.575965	0.502244	0.710695
BT_RS02230	MFS transporter	0.0216433	0.0506429	0.0848534	0.0569663	0.0764922	0.0531228	0.0514555	0.00772244	1.1539	0.963426	1.42482	1.43991	0.968614	0.14537
BT_RS02235	exo-alpha-sialidase	0.898632	0.806942	0.741027	0.866967	0.604723	0.931915	0.877702	0.764323	1.218	1.29853	1.42482	0.648904	0.941826	0.820163
BT_RS02240	family 20 glycosylhydrolase	1.24162	1.31083	1.05593	1.03971	1.47731	1.12877	1.16324	1.18778	0.641055	0.167552	1.42482	1.30878	1.03054	1.05228
BT_RS02245	GDSL-type esterase/lipase family protein	0.543208	0.601304	0.547777	0.568236	0.446728	0.600942	0.589842	0.519959	0.819954	1.33133	1.42424	0.743379	0.981529	0.865239
BT_RS02250	glycoside hydrolase family 2 protein	0.394871	0.350028	0.516036	0.227294	0.466664	0.376911	0.384122	0.380185	0.910139	1.78412	1.42344	1.23813	1.01913	1.00869
BT_RS02255	glycoside hydrolase family 20 protein	0.599295	0.779169	0.553107	0.511471	0.642831	0.831346	0.717013	0.738843	0.700002	1.48053	1.42224	0.77324	0.862472	0.888731
BT_RS02260	family 20 glycosylhydrolase	0.707738	0.769963	0.844702	0.696547	0.60179	0.647415	0.682975	0.695142	1.24052	1.20885	1.4218	0.929528	1.05493	1.07372
BT_RS02265	DUF4982 domain-containing protein	0.621767	0.809491	0.691656	0.690852	0.544424	0.764376	0.634251	0.787606	1.28211	1.01413	1.42088	0.712247	0.829763	1.03039
BT_RS02270	UpxY family transcription antiterminator	0.674041	0.557729	0.268091	0.788495	0.649067	0.431587	0.449007	0.411293	1.06842	1.68335	1.41922	1.50391	1.04036	0.952978
BT_RS02275	glucose-1-phosphate thymidylyltransferase RfbA	0.274745	0.25715	0.371019	0.267831	0.172624	0.475795	0.391914	0.396479	0.608408	1.80351	1.4191	0.362813	0.823704	0.833299
BT_RS02280	dTDP-4-dehydrorhamnose 3%2C5-epimerase	0.380466	0.623175	0.503426	0.734365	0.484075	0.595325	0.512569	0.502284	1.17611	1.30383	1.41904	0.813127	0.860991	0.843713
BT_RS02285	dTDP-4-dehydrorhamnose reductase	0.437536	0.706265	0.770677	0.700985	0.627504	0.719837	0.608048	0.475133	1.09163	1.394	1.4188	0.871731	0.844702	0.660056
BT_RS02290	dTDP-glucose 4%2C6-dehydratase	0.832974	0.902728	0.59203	0.692348	0.929659	0.986388	0.938058	1.01156	1.14783	1.13211	1.41874	0.942488	0.951003	1.02552
BT_RS02295	oligosaccharide flippase family protein	1.54197	1.64844	1.35882	1.88654	1.5149	1.55382	1.54429	1.68588	0.97602	1.05286	1.41874	0.974957	0.993867	1.08499
BT_RS02300	Coenzyme F420 hydrogenase/dehydrogenase%2C beta subunit C-terminal domain	0.334497	0.356558	0.346067	0.489119	0.492578	0.302179	0.320307	0.334844	1.11042	1.11636	1.41787	1.63009	1.05999	1.1081
BT_RS02305	oligosaccharide repeat unit polymerase	0.605266	0.474095	0.479643	0.459474	0.625056	0.474131	0.479661	0.526887	0.925407	1.00597	1.41715	1.31832	1.01166	1.11127
BT_RS02310	polysaccharide pyruvyl transferase family protein	0.872751	0.965378	0.751729	0.781179	0.791377	0.933131	0.81739	0.877589	1.33634	1.22754	1.41599	0.848088	0.875964	0.940477
BT_RS02315	glycosyltransferase family 4 protein	0.428376	0.547119	0.498592	0.461966	0.315412	0.648935	0.417277	0.429882	0.983687	1.20609	1.41577	0.486046	0.643018	0.662443
BT_RS02320	acyltransferase	0.278582	0.254055	0.266047	0.313352	0.242356	0.328737	0.271718	0.31604	1.4391	1.62423	1.41564	0.737235	0.826551	0.961377
BT_RS02325	glycosyltransferase family 2 protein	0.18993	0.161606	0.146669	0.100991	0.138319	0.183646	0.155077	0.135536	1.11203	0.940345	1.41564	0.753185	0.844433	0.73803
BT_RS02330	dehydrogenase	0.554074	0.48951	0.477088	0.436143	0.248896	0.59101	0.603239	0.587547	1.12125	1.76965	1.41556	0.421136	1.02069	0.99414
BT_RS02335	SIS domain-containing protein	0.054764	0.21357	0.161029	0.208205	0.141936	0.235229	0.209764	0.143294	1.04827	0.711307	1.41492	0.603392	0.89174	0.609167
BT_RS02340	nucleotidyltransferase family protein	0.114865	0.258022	0.105078	0.147807	0.27064	0.305428	0.139577	0.174867	1.20855	0.480683	1.41376	0.8861	0.456987	0.572532
BT_RS02345	D-glycero-alpha-D-manno-heptose-1%2C7-bisphosphate 7-phosphatase	0.322305	0.215474	0.270774	0.282775	0.45564	0.282532	0.346642	0.205358	1.02464	1.34763	1.41376	1.6127	1.22691	0.726848
BT_RS02350	glycosyltransferase family 4 protein	0.318344	0.293372	0.268817	0.189064	0.373879	0.312546	0.260043	0.356488	0.672712	0.879132	1.41186	1.19623	0.832015	1.14059
BT_RS02355	glycosyltransferase family 2 protein	0.289154	0.270636	0.33494	0.311347	0.371613	0.362925	0.338515	0.262619	1.08283	1.29429	1.41134	1.02394	0.93274	0.723617
BT_RS02360	undecaprenyl-phosphate glucose phosphotransferase	0.95948	0.804262	1.26145	1.24411	1.03501	0.652595	0.8703	0.863431	1.43496	1.25358	1.4095	1.58599	1.3336	1.32307
BT_RS02365	polysaccharide biosynthesis/export family protein	0.270743	0.190053	0.238829	0.368183	0.229648	0.265813	0.203831	0.328449	1.22869	1.46608	1.40608	0.863947	0.76682	1.23564
BT_RS02370	polysaccharide biosynthesis tyrosine autokinase	0.433464	0.46604	0.366028	0.245733	0.317391	0.512867	0.401644	0.377535	1.53586	0.850852	1.40608	0.618856	0.783135	0.736126
BT_RS02380	RagB/SusD family nutrient uptake outer membrane protein	0.0500151	0.0374496	0.0261449	0.0351047	0.0754196	0.0347822	0.0607751	0.0690033	0.707046	0.800801	1.40608	2.16834	1.7473	1.98387
BT_RS02390	altronate dehydratase family protein	1.12724	0.762355	0.741315	0.784805	0.925294	0.888043	0.878902	0.947125	3.47238	0.785401	1.40608	1.04195	0.989706	1.06653
BT_RS02395	LacI family DNA-binding transcriptional regulator	0.0814518	0.138177	0.12973	0.241184	0.0215902	0.068723	0.0645489	0.076289	1.86974	0	1.40608	0.314163	0.939262	1.11009
BT_RS02400	sugar kinase	0.0951164	0.0939708	0.14502	0.287441	0.0821732	0.0745778	0.0795655	0.0980433	1.19244	2.2253	1.40608	1.10185	1.06688	1.31465
BT_RS02405	bifunctional 4-hydroxy-2-oxoglutarate aldolase/2-dehydro-3-deoxy-phosphogluconate aldolase	0.088747	0.0604098	0.0316306	0.155725	0.0684332	0.0544568	0.102298	0.0403015	0.908161	1.46608	1.40608	1.25665	1.87852	0.740063
BT_RS02410	hypothetical protein	0.324892	0.323091	0.278634	0	0.0287061	0.4361	0.144827	0.34777	0.678039	1.36942	1.40608	0.0658246	0.332096	0.797456
BT_RS02415	DUF2149 domain-containing protein	0.331599	0.32588	0.162506	0.320022	0.0703167	0.366255	0.275924	0.201138	1.061	1.22174	1.40608	0.191988	0.753367	0.549174
BT_RS02420	MotA/TolQ/ExbB proton channel family protein	0.754467	0.804682	0.980242	0.631146	0.843345	0.893611	1.23751	0.820115	0.839476	0.748001	1.40608	0.94375	1.38485	0.917754
BT_RS02425	hypothetical protein	0.648743	0.498768	0.439044	0.691142	0.469479	0.767727	0.618163	0.501529	1.00165	0.698135	1.40608	0.611518	0.805186	0.653265
BT_RS02430	cobaltochelatase subunit CobN	0.824415	0.738119	1.17335	0.94419	0.982273	0.72625	0.782433	0.784709	1.17895	0.86665	1.40608	1.35253	1.07736	1.08049
BT_RS02435	TonB-dependent receptor	0.588101	0.67092	0.435407	0.50047	0.592323	0.604031	0.618077	0.616005	1.12923	1.00463	1.40227	0.980617	1.02325	1.01982
BT_RS02440	HmuY family protein	0.613307	0.466878	0.52899	0.41612	0.554897	0.526871	0.447151	0.641906	0.957898	1.42034	1.40069	1.05319	0.848691	1.21833
BT_RS02445	hypothetical protein	0.526848	0.309626	0.240178	0.107496	0.459005	0.266897	0.301	0.297275	0.907153	1.42261	1.39723	1.71978	1.12778	1.11382
BT_RS02450	cation diffusion facilitator family transporter	0.951799	0.952864	0.6731	0.845633	0.851613	0.820615	0.759055	0.816776	1.29254	1.5566	1.39675	1.03777	0.924983	0.995323
BT_RS02455	transporter	0.169532	0.161848	0.279157	0.178487	0.162973	0.131075	0.150473	0.162113	1.42457	1.48246	1.39643	1.24335	1.14799	1.23679
BT_RS02460	hypothetical protein	1.45792	1.69147	0.92287	0.453018	0.729954	1.97559	2.04597	1.95073	1.34121	1.5151	1.3961	0.369487	1.03563	0.987416
BT_RS02465	TonB-dependent receptor	0.35399	0.455565	0.397176	0.281968	0.329232	0.392987	0.418949	0.392212	1.11591	1.58244	1.39566	0.837767	1.06606	0.998028
BT_RS02470	hypothetical protein	0.237791	0.17805	0.310757	0.389436	0.134465	0.175096	0.301511	0.203628	1.86353	1.99699	1.39518	0.767953	1.72198	1.16296
BT_RS02475	TonB-dependent receptor	0.368393	0.392509	0.422391	0.475668	0.455285	0.417985	0.479229	0.469564	1.16367	1.23391	1.39518	1.08924	1.14652	1.1234
BT_RS02485	YdeI/OmpD-associated family protein	0.570699	0.373905	0.44749	0.500704	0.726112	0.548633	0.482418	0.59731	1.18381	1.08909	1.39483	1.32349	0.879309	1.08872
BT_RS02490	family 20 glycosylhydrolase	0.65182	0.55061	0.599664	0.768006	0.765121	0.641105	0.647091	0.549108	1.04103	0.698135	1.39406	1.19344	1.00934	0.856501
BT_RS02495	TetR/AcrR family transcriptional regulator	0.498541	0.466614	0.715507	0.453018	0.226537	0.540812	0.352753	0.324	1.43504	1.05952	1.39321	0.418884	0.652266	0.599099
BT_RS02500	ABC transporter ATP-binding protein/permease	0.10073	0.207968	0.156805	0.0727799	0.171719	0.214516	0.157305	0.169134	1.19053	1.3464	1.39269	0.800494	0.733301	0.788445
BT_RS02505	ABC transporter ATP-binding protein/permease	0.620153	0.66545	0.785887	0.686985	0.487058	0.655369	0.573368	0.529716	1.05256	1.62783	1.39215	0.743181	0.874877	0.808271
BT_RS02510	TIGR04133 family radical SAM/SPASM protein	0.561368	0.622204	0.617788	0.371548	1.07902	0.559002	0.620481	0.5763	1.27999	1.14743	1.39215	1.93026	1.10998	1.03094
BT_RS02515	radical SAM-associated putative lipoprotein	0.610383	0.571293	0.164228	0.546021	0.236873	0.440638	0.464747	0.444117	1.00288	1.51619	1.3917	0.537567	1.05471	1.0079
BT_RS02520	hypothetical protein	0.218768	0.471832	0.354263	0.450633	0.282377	0.542796	0.40704	0.495496	1.29392	1.57213	1.39168	0.520226	0.749895	0.912858
BT_RS02525	hypothetical protein	1.06676	1.10416	1.5991	1.10108	1.9871	0.954919	1.20343	1.37921	1.14626	1.52572	1.39056	2.08091	1.26024	1.44432
BT_RS02530	hypothetical protein	0.577229	0.525114	0.560476	0.45437	0.305055	0.489919	0.594247	0.565905	0.718423	0.86665	1.38991	0.622665	1.21295	1.1551
BT_RS02535	quinol oxidase	0.269497	0.385775	0.372908	0.44507	0.231579	0.389101	0.314074	0.290359	1.4485	1.40317	1.3894	0.595164	0.807179	0.74623
BT_RS02540	DUF2023 family protein	0.418198	0.601102	0.468447	0.393114	0.464516	0.6507	0.40243	0.383697	1.26628	0.465423	1.38872	0.713872	0.618458	0.589668
BT_RS02545	flavodoxin FldA	0.684388	0.78068	0.524058	0.825618	0.574461	0.774289	0.788122	0.648639	1.46414	0.636078	1.38872	0.741921	1.01787	0.837723
BT_RS02550	phosphoribosylaminoimidazolecarboxamide formyltransferase	0.617772	0.832792	0.650687	0.574361	0.736472	0.647824	0.661287	0.634954	0.986423	1.56962	1.38809	1.13684	1.02078	0.980133
BT_RS02555	hemerythrin domain-containing protein	2.87616	3.49811	2.9547	2.88775	1.94603	4.31306	3.50427	3.27076	1.00355	1.20956	1.38791	0.451194	0.812477	0.758339
BT_RS02560	LuxR C-terminal-related transcriptional regulator	0.07973	0.165831	0.191024	0.108813	0.212903	0.163079	0.0772253	0.189654	0.683792	0.418881	1.38733	1.30552	0.473545	1.16296
BT_RS02565	acyltransferase	3.08443	2.39083	6.64243	6.64716	4.40955	2.0686	3.24994	2.8397	1.24406	1.09024	1.38681	2.13166	1.57109	1.37277
BT_RS02570	glycosyltransferase family 2 protein	1.32726	1.66375	0.813063	0.873358	1.27323	1.6325	1.44627	1.3277	0.603892	1.27485	1.3857	0.779926	0.885919	0.813292
BT_RS02575	sugar transferase	0.574385	0.616274	0.421088	0.491647	0.818605	0.650463	0.706838	0.669817	1.30069	0.880257	1.3857	1.2585	1.08667	1.02975
BT_RS02580	response regulator	1.48132	1.31713	1.77132	1.22166	1.34024	1.26346	1.38522	1.13108	1.04917	1.39627	1.38496	1.06077	1.09637	0.895225
BT_RS02585	LruC domain-containing protein	2.57324	2.97296	2.89969	2.51836	2.42725	3.21336	2.93937	2.85576	1.10509	1.12112	1.38402	0.755364	0.914735	0.888715
BT_RS02590	asparaginase	0.718718	0.628819	0.571721	0.584876	0.714177	0.709465	0.841972	1.40858	1.06495	1.33838	1.38398	1.00664	1.18677	1.98541
BT_RS02595	tryptophan synthase subunit alpha	0.400821	0.559437	0.317045	0.456543	0.387699	0.440124	0.451387	0.441591	1.21046	1.43314	1.38262	0.880888	1.02559	1.00333
BT_RS02600	phosphoribosylanthranilate isomerase	0.834098	0.845737	0.54502	0.472619	0.921216	0.613115	0.626578	0.737827	0.981795	1.0755	1.38255	1.50252	1.02196	1.20341
BT_RS02605	indole-3-glycerol phosphate synthase TrpC	0.290816	0.563825	0.352906	0.194398	0.36218	0.450374	0.290826	0.375529	1.20136	1.51531	1.38232	0.804177	0.645743	0.833818
BT_RS02610	anthranilate phosphoribosyltransferase	0.526425	0.553666	0.531926	0.552328	0.506365	0.606087	0.374173	0.592541	1.35698	1.49819	1.38213	0.835466	0.617359	0.97765
BT_RS02615	aminodeoxychorismate/anthranilate synthase component II	0.334669	0.196891	0.281161	0.251676	0.392012	0.275768	0.32584	0.163765	1.12466	0.110232	1.38141	1.42153	1.18157	0.59385
BT_RS02620	anthranilate synthase component I family protein	0.78608	0.768196	0.657162	0.716714	0.920614	0.633679	0.558824	0.695694	1.14862	1.01424	1.37997	1.45281	0.881873	1.09787
BT_RS02625	tryptophan synthase subunit beta	0.356867	0.385399	0.286998	0.240845	0.452756	0.393042	0.28281	0.352612	1.71351	1.10648	1.37955	1.15193	0.719542	0.897138
BT_RS02630	iron-containing alcohol dehydrogenase	0.392667	0.354235	0.33386	0.464877	0.294275	0.415126	0.333675	0.422005	1.22061	1.24203	1.37883	0.70888	0.803792	1.01657
BT_RS02635	ATP-binding protein	0.561551	0.419219	0.458664	0.545464	0.448908	0.592756	0.468857	0.551002	1.19279	1.07491	1.3788	0.757324	0.790979	0.92956
BT_RS02640	SLC13 family permease	0.259422	0.283731	0.26284	0.368259	0.185432	0.295121	0.219447	0.210088	1.06842	1.6632	1.37851	0.628325	0.743583	0.71187
BT_RS02645	exopolyphosphatase	0.590707	0.426974	0.263691	0.328401	0.479549	0.581385	0.495932	0.517528	1.21438	1.3276	1.3779	0.824839	0.853018	0.890164
BT_RS02650	RNA degradosome polyphosphate kinase	0.430045	0.421671	0.371324	0.291959	0.314831	0.420957	0.336745	0.42562	0.741356	0.983087	1.37738	0.747895	0.79995	1.01108
BT_RS02655	DUF308 domain-containing protein	0.318369	0.569668	0.752579	0.492921	0.47655	0.407952	0.430396	0.300695	0.356141	2.51328	1.37483	1.16815	1.05502	0.737085
BT_RS02660	glutamine synthetase III	0.401053	0.393905	0.475586	0.569064	0.426973	0.470919	0.39434	0.401027	0.925968	0.837761	1.37483	0.90668	0.837383	0.851584
BT_RS02665	ammonium transporter	0.293765	0.309756	0.335311	0.241423	0.42055	0.294348	0.218068	0.329046	1.35334	1.25664	1.37483	1.42875	0.740852	1.11788
BT_RS02670	P-II family nitrogen regulator	0.167053	0.113713	0.11908	0.0799443	0.193223	0.121145	0.0962809	0.24926	0.356141	0.488694	1.37483	1.59498	0.79476	2.05754
BT_RS02675	hypothetical protein	0.23897	0.349478	0.14639	0.484841	0.158358	0.375756	0.189379	0.298431	0.849991	1.33111	1.37483	0.421438	0.503994	0.794214
BT_RS02680	LL-diaminopimelate aminotransferase	0.554036	0.489746	0.336162	0.293194	0.578102	0.607083	0.484362	0.486363	1.06111	0.832023	1.37397	0.952262	0.797851	0.801147
BT_RS02685	diaminopimelate epimerase	0.26299	0.485983	0.132188	0.201153	0.133462	0.359991	0.331325	0.327224	1.20734	1.16851	1.37394	0.370736	0.920369	0.908977
BT_RS02690	thioredoxin family protein	0.419857	0.307541	0.42941	0.0960946	0.180645	0.179222	0.115732	0.143294	1.10334	1.30045	1.37238	1.00794	0.645743	0.799532
BT_RS02695	glycerophosphodiester phosphodiesterase	0.483821	0.446176	0.892631	0.387027	0.70409	0.519542	0.546934	0.522967	0.938129	0.970577	1.37178	1.35521	1.05272	1.00659
BT_RS02700	asparagine synthase B	0.722885	0.945413	0.822396	0.566272	0.807512	0.687146	0.777468	0.711609	1.21501	1.48779	1.37178	1.17517	1.13145	1.0356
BT_RS02705	glutamate synthase subunit beta	0.246622	0.291373	0.166432	0.18445	0.297207	0.307625	0.198647	0.314478	1.14509	1.26537	1.37136	0.966135	0.645743	1.02228
BT_RS02710	glutamate synthase large subunit	0.692549	0.726332	0.825154	0.767507	0.794543	0.724382	0.672761	0.697265	0.940851	1.12535	1.3711	1.09686	0.928738	0.962566
BT_RS02715	glutamine--fructose-6-phosphate transaminase (isomerizing)	0.267409	0.319042	0.201613	0.226877	0.203556	0.33178	0.267806	0.249541	0.999494	0.932347	1.36677	0.613528	0.807179	0.752129
BT_RS02720	amidophosphoribosyltransferase	0.702165	0.689518	0.710782	0.742285	0.602096	0.697501	0.654515	0.640716	1.07841	0.802529	1.36665	0.863218	0.938371	0.918588
BT_RS02725	glutamine-hydrolyzing carbamoyl-phosphate synthase small subunit	0.0975616	0.117403	0.236782	0.179344	0.0394063	0.173895	0.154631	0.122666	1.0739	1.15998	1.36522	0.226609	0.88922	0.7054
BT_RS02730	carbamoyl-phosphate synthase (glutamine-hydrolyzing) large subunit	0.403096	0.499897	0.441183	0.480384	0.467754	0.547255	0.511112	0.496202	1.01195	1.2841	1.36347	0.854728	0.933956	0.906711
BT_RS02735	mannose-1-phosphate guanylyltransferase	0.616213	0.663988	1.07599	0.681473	0.556355	0.562413	0.636068	0.572766	1.04992	1.0608	1.36347	0.989228	1.13096	1.01841
BT_RS02740	helix-turn-helix transcriptional regulator	0.988509	1.19198	0.891602	0.808743	0.814462	0.986137	0.754537	0.813603	3.01101	0.571201	1.36347	0.825912	0.765144	0.825041
BT_RS02745	TolC family protein	0.183712	0.183943	0.2345	0.134941	0.157035	0.152053	0.179446	0.118904	1.11789	1.26052	1.36268	1.03276	1.18015	0.781988
BT_RS02750	HlyD family efflux transporter periplasmic adaptor subunit	0.284414	0.41039	0.139382	0.270325	0.184284	0.294505	0.277044	0.295985	0.876262	1.38622	1.36224	0.62574	0.940712	1.00502
BT_RS02755	ATP-binding cassette domain-containing protein	0.213915	0.238187	0.245815	0.174735	0.27634	0.255735	0.210443	0.178971	1.88116	1.73639	1.36201	1.08057	0.822894	0.699832
BT_RS02760	ABC transporter permease	0.373229	0.261995	0.356188	0.241281	0.118022	0.307369	0.264642	0.304889	1.12124	1.40158	1.36152	0.383977	0.860991	0.991933
BT_RS02765	ABC transporter permease	0.388648	0.418322	0.428544	0.383604	0.405203	0.369646	0.411944	0.582421	0.915792	1.22174	1.36144	1.09619	1.11443	1.57562
BT_RS02775	hypothetical protein	2.35279	1.95743	2.49544	2.35341	2.37809	1.57623	2.29689	2.11697	1.37861	0.743176	1.36072	1.50872	1.45721	1.34306
BT_RS02780	YdcF family protein	1.03389	1.11716	0.840345	0.73747	0.843691	1.11925	0.999194	1.06771	1.18637	1.33734	1.35941	0.753797	0.892732	0.953946
BT_RS02785	DUF4919 domain-containing protein	0.510558	0.697828	0.508359	0.895878	0.538464	1.05921	0.770679	0.844343	1.28745	1.75232	1.35921	0.508363	0.727598	0.797144
BT_RS02790	SGNH/GDSL hydrolase family protein	0.261469	0.791754	0.557776	0.566754	0.250048	0.655925	0.44489	0.38415	1.02636	1.78107	1.3581	0.381214	0.678262	0.585661
BT_RS02795	excinuclease ABC subunit UvrB	0.303868	0.351767	0.20378	0.243213	0.354211	0.264968	0.261932	0.281516	1.32632	1.0472	1.35759	1.33681	0.988545	1.06245
BT_RS02800	phenylacetate--CoA ligase	0.567623	0.585961	0.56453	0.454064	0.436624	0.522456	0.502751	0.652269	0.807001	1.33685	1.35622	0.835714	0.962284	1.24847
BT_RS02805	amino acid-binding protein	0.0763611	0.166765	0	0.133991	0.341845	0.195236	0.161372	0.163476	0.945957	1.49837	1.35606	1.75093	0.826551	0.837328
BT_RS02825	PorT family protein	0.134979	0.0912414	0.161697	0.0789491	0.021202	0.0644197	0.0594265	0.0535123	1.39681	1.496	1.35535	0.329123	0.92249	0.830683
BT_RS02835	excinuclease ABC subunit UvrA	0.10168	0.122102	0.0977796	0.151487	0.111198	0.115367	0.106425	0.135536	1.48392	1.86169	1.354	0.96386	0.92249	1.17482
BT_RS02845	peptide MFS transporter	1.206	1.40342	1.21361	1.18054	1.07759	1.60522	1.21664	1.37903	0.672712	1.55141	1.354	0.671303	0.757931	0.859092
BT_RS02850	GNAT family N-acetyltransferase	0.653209	0.886496	0.533529	0.515785	0.815702	0.895167	0.741972	0.722513	1.03591	1.16103	1.35309	0.911228	0.828864	0.807126
BT_RS02855	PadR family transcriptional regulator	0.613457	0.217254	0.357513	0.20365	0.562533	0.457819	0.381038	0.425938	1.12449	1.27171	1.35197	1.22873	0.832291	0.930365
BT_RS02860	PspC domain-containing protein	0.316881	0.291953	0.203823	0.382272	0.244985	0.276475	0.290359	0.321528	1.45457	1.27243	1.351	0.8861	1.05022	1.16296
BT_RS02865	MBL fold metallo-hydrolase	0.103114	0.253975	0.0638312	0.13332	0.0460331	0.21979	0.120423	0.139421	1.09131	1.19196	1.35038	0.209442	0.547903	0.63434
BT_RS02870	flavin reductase	0.265767	0.208947	0.145873	0.130576	0.240455	0.273973	0.252737	0.144137	0.81477	1.13007	1.34875	0.877661	0.92249	0.526099
BT_RS02875	hypothetical protein	0.761336	0.777358	1.29645	0.566754	0.782759	0.868275	0.938534	0.84513	1.06944	1.20251	1.34819	0.90151	1.08092	0.973344
BT_RS02880	S9 family peptidase	0.694486	0.635511	0.642734	0.647815	0.605862	0.649521	0.673124	0.611661	1.28545	1.309	1.34749	0.932782	1.03634	0.941711
BT_RS02885	multidrug efflux MATE transporter BexA	0.700091	0.598111	0.686185	0.642795	0.581168	0.487034	0.499972	0.537353	1.22057	1.17313	1.34675	1.19328	1.02657	1.10332
BT_RS02900	DUF3078 domain-containing protein	0.419273	0.311231	0.623503	0.418588	0.286142	0.263927	0.306486	0.278564	1.19892	1.27903	1.34525	1.08417	1.16125	1.05546
BT_RS02905	DUF4373 domain-containing protein	0.538025	0.451921	0.608467	0.629383	0.672839	0.292049	0.546633	0.497154	1.34714	2.00334	1.34494	2.30386	1.87172	1.7023
BT_RS02910	SH3 beta-barrel fold-containing protein	0.162945	0.180239	0.174228	0.363899	0.16753	0.336317	0.293479	0.274843	1.33948	1.35051	1.34365	0.498132	0.872626	0.817212
BT_RS02920	tyrosine-type DNA invertase cluster 3b	7.61975	6.5591	7.45174	6.79952	8.88988	5.20402	6.63561	7.01422	0.981795	1.52835	1.34274	1.70827	1.27509	1.34785
BT_RS02925	UpxY family transcription antiterminator	0.318369	0.105169	0.312045	0.131445	0.198563	0.143645	0.222618	0.153689	1.15433	1.55765	1.34248	1.38232	1.54978	1.06992
BT_RS02935	polysaccharide biosynthesis protein	0.320907	0.284547	0.435931	0.296367	0.465602	0.267734	0.261005	0.38368	1.19244	1.8139	1.33912	1.73904	0.974863	1.43306
BT_RS02940	nucleotide sugar dehydrogenase	0.321099	0.335212	0.500326	0.325058	0.244427	0.315757	0.267514	0.205638	1.52632	1.1968	1.33912	0.774097	0.847215	0.651255
BT_RS02945	NAD-dependent epimerase/dehydratase family protein	1.28796	0.92912	1.98587	1.87588	1.45374	1.03709	1.04892	1.27875	1.00127	1.34042	1.33912	1.40175	1.0114	1.23301
BT_RS02950	UDP-N-acetylglucosamine 2-epimerase (non-hydrolyzing)	0.281818	0.334945	0.140302	0.22763	0.183392	0.301939	0.20561	0.296874	0.38158	1.0472	1.33912	0.607381	0.680965	0.983226
BT_RS02955	nucleotide sugar dehydrogenase	0.496098	0.456035	0.442829	0.497431	0.488425	0.510982	0.463352	0.52787	1.2388	1.03676	1.33912	0.955857	0.906788	1.03305
BT_RS02960	polysaccharide pyruvyl transferase family protein	0.298097	0.32696	0.155218	0.204325	0.0856003	0.337255	0.15503	0.232668	1.1289	1.3415	1.33859	0.253815	0.459681	0.689889
BT_RS02965	Coenzyme F420 hydrogenase/dehydrogenase%2C beta subunit C-terminal domain	0.252044	0.356364	0.262806	0.385804	0.181947	0.335643	0.242238	0.332936	1.15649	1.5081	1.33829	0.542085	0.721713	0.991933
BT_RS02970	lipopolysaccharide biosynthesis protein	0.266208	0.449188	0.271945	0.381587	0.153714	0.414127	0.276333	0.32375	1.26768	1.39402	1.33826	0.371177	0.667268	0.781765
BT_RS02975	O-antigen ligase family protein	0.288621	0.477935	0.34817	0.296075	0.163208	0.395076	0.380038	0.288349	0.870568	0.775705	1.33664	0.413106	0.961934	0.729855
BT_RS02980	serine O-acetyltransferase	0.32944	0.299532	0.60889	0.462455	0.345968	0.265683	0.261074	0.241809	1.02876	1.19236	1.33647	1.30218	0.982652	0.91014
BT_RS02985	glycosyltransferase family 4 protein	0.803206	0.791103	0.778097	0.786635	0.75919	0.779409	0.629122	0.693144	1.13075	1.4399	1.33577	0.974058	0.807179	0.889319
BT_RS02990	hypothetical protein	0	0.187942	0	0	0.567742	0.147858	0.0636524	0.171953	1.28532	1.56424	1.33442	3.83977	0.430495	1.16296
BT_RS02995	glycosyltransferase family 4 protein	0.161698	0.231465	0.270359	0.267042	0.0941257	0.306417	0.113067	0.210416	1.40532	1.3208	1.33429	0.307181	0.368996	0.686698
BT_RS03000	glycosyltransferase family 4 protein	0.409696	0.59649	0.33017	0.463287	0.514829	0.73743	0.725108	0.461284	1.21281	1.13211	1.33429	0.698139	0.98329	0.625529
BT_RS03010	sugar transferase	0.0456367	0.119599	0.0536762	0.144142	0.0387097	0.179222	0.180831	0.0781604	0.850248	1.05035	1.33429	0.215987	1.00897	0.436109
BT_RS03015	DegT/DnrJ/EryC1/StrS family aminotransferase	0.26364	0.401974	0.300082	0.216382	0.204387	0.328768	0.20893	0.273102	0.821865	1.40969	1.33397	0.621676	0.635493	0.830683
BT_RS03020	polysaccharide export protein	0.295519	0.170211	0.32307	0.0997208	0.297261	0.22667	0.184652	0.255496	1.25522	1.27307	1.33256	1.31143	0.814629	1.12717
BT_RS03025	tyrosine-protein kinase	0.195615	0.205973	0.183014	0.22623	0.245114	0.244157	0.232531	0.252219	0.821865	1.24375	1.33253	1.00392	0.952381	1.03302
BT_RS03030	HU domain-containing protein	0.114909	0.263987	0.163821	0.128311	0.236286	0.243582	0.248355	0.238547	1.14166	1.55391	1.33048	0.970046	1.01959	0.979331
BT_RS03100	TIGR03905 family TSCPD domain-containing protein	0.484862	0.515693	0.432028	0.193361	0.405036	0.554469	0.576365	0.644823	1.15539	1.48557	1.32978	0.730492	1.03949	1.16296
BT_RS03105	Nramp family divalent metal transporter	0.0475582	0.0809318	0.0169504	0.0531049	0.0183362	0.0557122	0.0342626	0.0586203	0.720565	0.754959	1.32978	0.329123	0.614993	1.0522
BT_RS03110	exodeoxyribonuclease III	0.434016	0.352945	0.20921	0.312118	0.502921	0.323077	0.473634	0.411265	1.06842	1.46608	1.32938	1.55666	1.46601	1.27297
BT_RS03115	C-GCAxxG-C-C family protein	0.307108	0.475382	0.602016	0.207263	0.0667932	0.253679	0.327623	0.26973	1.17989	1.26159	1.32858	0.263298	1.29149	1.06327
BT_RS03120	winged helix-turn-helix domain-containing protein	0.350653	0.201967	0.31725	0.0473302	0.381319	0.182065	0.555771	0.307975	1.39277	1.33394	1.32796	2.09442	3.0526	1.69157
BT_RS03130	hypothetical protein	1.37035	1.36007	1.05468	1.20228	1.5082	1.34032	1.33378	1.23058	1.35779	1.13447	1.32796	1.12525	0.995124	0.918123
BT_RS03135	Na+/H+ antiporter NhaA	3.64728	2.89088	3.76807	3.76931	4.28516	2.95129	3.56417	3.2505	1.11294	2.18167	1.32796	1.45196	1.20767	1.10138
BT_RS03140	BlaI/MecI/CopY family transcriptional regulator	0.102849	0.233781	0.288019	0.206252	0.0830842	0.243426	0.174656	0.325033	1.64173	2.0944	1.32606	0.341313	0.717492	1.33525
BT_RS03145	M56 family metallopeptidase	1.01717	0.828792	0.638835	1.24765	0.9633	0.828169	0.923481	0.939634	1.39899	1.02406	1.3258	1.16317	1.11509	1.13459
BT_RS03150	DNA recombination protein RmuC	0.321772	0.466187	0.293779	0.201096	0.299103	0.351615	0.303901	0.283093	1.14211	0.974981	1.32527	0.850656	0.864302	0.805123
BT_RS03155	type I methionyl aminopeptidase	0.824343	0.90212	1.34247	0.789999	0.770934	0.867696	0.618098	0.791889	0.439939	1.7248	1.32337	0.888484	0.712344	0.912634
BT_RS03160	DUF4858 domain-containing protein	0.51017	0.930716	0.372908	1.04693	0.550085	0.939149	0.657843	0.691103	1.12202	1.14177	1.323	0.585727	0.700467	0.735882
BT_RS03165	B12-binding domain-containing radical SAM protein	0.728821	0.848824	0.859799	0.7407	1.01168	0.777067	0.807561	0.86604	1.07958	1.32048	1.32291	1.30192	1.03924	1.1145
BT_RS03170	hypothetical protein	0.552953	0.568032	0.660938	0.851943	0.476649	0.753085	0.844344	0.846932	1.02344	1.25664	1.32221	0.632929	1.12118	1.12462
BT_RS03175	RluA family pseudouridine synthase	1.34216	1.27274	1.15395	1.27051	1.41473	1.28955	1.07297	1.15942	1.03077	1.08872	1.32142	1.09708	0.83205	0.899092
BT_RS03180	23S rRNA (uracil(1939)-C(5))-methyltransferase RlmD	0.321724	0.39034	0.404872	0.459987	0.280752	0.355835	0.314765	0.297611	1.06842	1.1968	1.32127	0.788993	0.884579	0.836372
BT_RS03185	pyruvate%2C phosphate dikinase	0.366623	0.451308	0.308564	0.409064	0.363367	0.551413	0.521079	0.500502	0.85474	1.58032	1.32086	0.658975	0.94499	0.907673
BT_RS03190	outer membrane beta-barrel protein	0.493831	0.472039	0.226564	0.368735	0.430758	0.406181	0.349718	0.562346	1.26268	0.761601	1.32086	1.06051	0.860991	1.38447
BT_RS03195	PorT family protein	0.766409	0.726183	0.834651	0.813534	0.508293	0.812835	0.599865	0.810249	0.879161	0.84973	1.31769	0.625333	0.737992	0.996819
BT_RS03200	thiamine phosphate synthase	0.160245	0.266636	0.296673	0.296805	0.289465	0.256749	0.296313	0.228706	0.490898	1.41514	1.3174	1.12742	1.15409	0.890775
BT_RS03205	HesA/MoeB/ThiF family protein	0.672815	0.446666	0.613442	0.370651	0.276498	0.614477	0.520792	0.46338	1.74702	1.16041	1.3174	0.449973	0.847538	0.754104
BT_RS03210	2-iminoacetate synthase ThiH	0.240962	0.342805	0.160599	0.346709	0.286142	0.283888	0.294074	0.244173	1.02709	1.2529	1.3168	1.00794	1.03588	0.860103
BT_RS03215	phosphomethylpyrimidine synthase ThiC	0.625819	0.531948	0.481948	0.43701	0.631939	0.568184	0.599693	0.555961	1.11389	0.891236	1.31633	1.11221	1.05546	0.978487
BT_RS03220	thiazole synthase	0.196132	0.229464	0.288354	0.147494	0.267367	0.2407	0.260901	0.174952	1.35933	1.68709	1.31493	1.11079	1.08393	0.726848
BT_RS03225	thiamine phosphate synthase	0.67125	0.402732	0.708526	0.906035	0.596129	0.601995	0.65471	0.743082	1.11525	1.10978	1.31458	0.990256	1.08757	1.23437
BT_RS03235	HAMP domain-containing histidine kinase	0.612429	0.726745	0.610983	0.599683	0.70345	0.659324	0.693339	0.667261	1.93858	2.26714	1.31427	1.06693	1.05159	1.01204
BT_RS03240	superoxide dismutase	0.0279466	0.0697515	0.036522	0	0.0131693	0.137188	0.0738236	0.132953	1.28211	0.418881	1.31234	0.0959942	0.538119	0.96913
BT_RS03245	RHS repeat protein	0.205294	0.250373	0.121949	0.218322	0.193482	0.263397	0.263758	0.239728	1.38895	0.20944	1.31234	0.734564	1.00137	0.91014
BT_RS03250	UvrD-helicase domain-containing protein	0.0137431	0.0278697	0.0134701	0.0160767	0.0259046	0.00843299	0.0217822	0.0130763	0.890354	1.43118	1.31234	3.07181	2.58297	1.55061
BT_RS03255	hypothetical protein	0.101266	0.277052	0.183239	0.218698	0.143159	0.248555	0.129637	0.189	1.49579	1.25664	1.31234	0.575965	0.521562	0.760394
BT_RS03260	TolB-like 6-bladed beta-propeller domain-containing protein	0.914053	0.923956	0.645045	0.705712	0.856536	1.03843	0.745064	0.864734	0.88145	1.09956	1.31234	0.824839	0.717492	0.832734
BT_RS03265	ATP-binding protein	0.894194	0.74883	0.811853	0.957943	0.891533	0.713302	0.80933	0.856406	1.10849	0.942482	1.31234	1.24987	1.13463	1.20062
BT_RS03270	hypothetical protein	0.246438	0.512568	0.107352	0.240237	0.309678	0.31924	0.130198	0.175861	1.18089	1.31176	1.31234	0.970046	0.407838	0.550874
BT_RS03275	6-bladed beta-propeller	0.883722	0.885026	1.76698	1.88407	1.59287	0.862207	1.2641	1.11938	1.02885	1.09461	1.31157	1.84743	1.46612	1.29827
BT_RS03280	O-antigen ligase family protein	0.601344	0.506251	0.598754	0.759283	0.571241	0.495899	0.584974	0.483618	0.860963	1.38271	1.31052	1.15193	1.17962	0.975235
BT_RS03285	hypothetical protein	2.87456	3.34889	3.42375	1.93673	3.44646	2.24765	2.8163	2.63988	0.95354	1.13728	1.31032	1.53336	1.253	1.17451
BT_RS03290	6-bladed beta-propeller	0.504887	0.525549	0.471734	0.488502	0.366883	0.385088	0.452464	0.329988	1.10061	0.845332	1.31008	0.952724	1.17496	0.856915
BT_RS03295	hypothetical protein	0.261042	0.357089	0.570757	0.176173	0.340645	0.40045	0.747915	0.472871	1.08538	0.698135	1.30936	0.850656	1.86769	1.18085
BT_RS03300	6-bladed beta-propeller	0.908337	0.867877	0.71409	0.680712	1.05671	0.955081	0.791072	0.708968	0.973249	1.25183	1.30911	1.10641	0.828278	0.742312
BT_RS03305	signal peptidase I	0.149976	0.280743	0.411592	0.197373	0.148414	0.280686	0.196107	0.155186	1.08915	1.36317	1.30911	0.528755	0.698673	0.552881
BT_RS03310	hypothetical protein	1.42909	1.07474	1.92392	2.48811	1.84735	0.962218	1.26472	1.26385	1.12783	1.17937	1.30886	1.91988	1.31438	1.31348
BT_RS03315	efflux RND transporter periplasmic adaptor subunit	0.209099	0.31686	0.331817	0.235869	0.22522	0.253559	0.165707	0.234481	1.36073	1.25467	1.3088	0.888235	0.653523	0.92476
BT_RS03320	efflux RND transporter permease subunit	0.455292	0.444094	0.300918	0.489749	0.347715	0.47633	0.458961	0.444405	0.864385	0.807218	1.30843	0.729987	0.963535	0.932978
BT_RS03325	TolC family protein	0.101204	0.145467	0.14879	0.107818	0.107303	0.184084	0.120303	0.152178	1.01873	1.14462	1.30798	0.582904	0.653523	0.82668
BT_RS03330	efflux RND transporter permease subunit	0.524459	0.467422	0.533686	0.618398	0.512385	0.557544	0.577107	0.58642	0.927842	1.46057	1.3074	0.919003	1.03509	1.05179
BT_RS03335	NAD(P)H-dependent oxidoreductase	1.18201	0.969169	1.14896	1.23417	1.3948	0.947094	0.97543	0.98292	0.89504	0.771622	1.3074	1.47272	1.02992	1.03783
BT_RS03340	carboxynorspermidine decarboxylase	0.237791	0.195855	0.130518	0.350492	0.235314	0.242216	0.267591	0.152721	1.87784	0.507734	1.30666	0.971507	1.10476	0.630518
BT_RS03375	N-acetylglucosamine-6-phosphate deacetylase	0.380955	0.569622	0.33696	0.309775	0.420333	0.581551	0.515437	0.367997	1.24794	1.3804	1.3064	0.72278	0.886314	0.632785
BT_RS03380	N-acetylglucosamine-6-phosphate deacetylase	0.392872	0.406646	0.607049	0.486617	0.405115	0.357356	0.35896	0.359518	1.47196	1.38124	1.3061	1.13365	1.00449	1.00605
BT_RS03385	thioredoxin family protein	0.572284	0.45106	0.413307	0.26426	0.361936	0.434334	0.310305	0.386894	1.18847	0.870707	1.30602	0.833311	0.714439	0.890775
BT_RS03390	TolC family protein	0.19317	0.12455	0.117807	0.143115	0.139576	0.144873	0.180298	0.211367	1.05369	1.14109	1.30587	0.963432	1.24452	1.45898
BT_RS03395	efflux RND transporter periplasmic adaptor subunit	0.222807	0.213172	0.329998	0.165072	0.195988	0.246093	0.160875	0.151931	1.26165	1.30343	1.30386	0.796396	0.653715	0.617372
BT_RS03400	CusA/CzcA family heavy metal efflux RND transporter	0.437061	0.4529	0.516775	0.572141	0.362875	0.524671	0.492054	0.412142	1.27482	1.26616	1.30382	0.691625	0.937833	0.785526
BT_RS03405	HAMP domain-containing histidine kinase	0.809989	0.700971	0.606396	0.749928	0.788318	0.719312	0.732217	0.758103	1.22106	1.24196	1.30375	1.09593	1.01794	1.05393
BT_RS03410	response regulator transcription factor	2.32126	1.78169	2.55069	2.15636	3.14529	1.72502	2.14509	2.14368	1.32433	1.19143	1.30223	1.82334	1.24352	1.2427
BT_RS03415	glycoside hydrolase family 97 protein	0.629297	0.626752	0.500818	0.604023	0.718549	0.627078	0.566904	0.583412	1.05633	1.24084	1.30173	1.14587	0.90404	0.930365
BT_RS03420	long-chain fatty acid--CoA ligase	0.205143	0.246864	0.165961	0.257118	0.239372	0.225784	0.234826	0.185895	1.33952	1.09409	1.30115	1.06018	1.04005	0.823332
BT_RS03425	potassium/proton antiporter	0.423278	0.654542	0.396832	0.322925	0.463097	0.607545	0.545453	0.46753	1.11655	0.830214	1.30051	0.762244	0.897799	0.76954
BT_RS03430	uracil-xanthine permease family protein	0.311115	0.385399	0.313904	0.297042	0.297526	0.367775	0.44597	0.372202	0.918845	0.837761	1.29984	0.808989	1.21262	1.01204
BT_RS03435	hydroxylamine reductase	0.405294	0.541023	0.410268	0.483829	0.413283	0.601355	0.479148	0.448058	1.09675	1.1424	1.29956	0.687253	0.796781	0.74508
BT_RS03440	Crp/Fnr family transcriptional regulator	0.17829	0.174457	0.0158862	0.099542	0.13748	0.203886	0.173403	0.121447	1.13014	1.45928	1.29948	0.6743	0.850491	0.59566
BT_RS03445	ATP-binding protein	0.362266	0.246593	0.250163	0.375623	0.320082	0.255132	0.352336	0.355461	1.11294	1.09084	1.29867	1.25458	1.38099	1.39324
BT_RS03450	sigma-54 dependent transcriptional regulator	0.548618	0.422869	0.64052	0.502566	0.422005	0.551994	0.505099	0.552706	1.09783	0.941521	1.29858	0.76451	0.915044	1.00129
BT_RS03455	hypothetical protein	0.815943	0.864672	1.25578	0.887441	0.791238	1.04273	0.929847	0.81806	1.22269	1.274	1.2983	0.758811	0.89174	0.784534
BT_RS03460	metallophosphoesterase	0.236017	0.164098	0.132188	0.248483	0.228792	0.28551	0.197726	0.230982	1.37188	1.5739	1.29792	0.801343	0.692536	0.809013
BT_RS03465	ABC transporter permease	0.255826	0.325115	0.234642	0.19768	0.255484	0.293797	0.221337	0.224432	0.739678	1.12776	1.29792	0.869594	0.753367	0.763902
BT_RS03475	ABC transporter permease	0.589919	0.567476	0.619501	0.714735	0.655257	0.669385	0.697538	0.638141	1.28759	0.80554	1.29792	0.978893	1.04206	0.953324
BT_RS03480	MATE family efflux transporter	0.454769	0.447852	0.550387	0.471852	0.475189	0.434355	0.560963	0.468449	1.39717	0.161108	1.29792	1.09401	1.29149	1.0785
BT_RS03485	HAD family hydrolase	0.317936	0.234927	0.295219	0.322985	0.248387	0.256699	0.251957	0.232853	0.945145	1.44997	1.29792	0.967621	0.981529	0.907106
BT_RS03495	MFS transporter	0.318369	0.302362	0.183556	0.188953	0.138994	0.413697	0.274563	0.314059	0.914325	0.926371	1.29792	0.33598	0.66368	0.759152
BT_RS03500	RelA/SpoT family protein	0.17852	0.228887	0.182165	0.193099	0.131372	0.219087	0.172482	0.188473	0.99141	1.10232	1.29775	0.599635	0.787276	0.860269
BT_RS03505	DUF4301 family protein	0.70717	0.758823	0.5601	0.758312	0.656382	0.679389	0.883082	0.713639	1.38795	1.23315	1.29657	0.966135	1.29982	1.05041
BT_RS03510	chloramphenicol acetyltransferase	0.139016	0.162642	0.102191	0.152458	0.135112	0.106629	0.15148	0.186007	1.26628	1.78412	1.29614	1.26712	1.42063	1.74443
BT_RS03515	acyloxyacyl hydrolase	0.345768	0.276159	0.37053	0.226509	0.449704	0.311182	0.255746	0.299382	1.08299	1.2852	1.29529	1.44515	0.821855	0.962082
BT_RS03520	formate-dependent phosphoribosylglycinamide formyltransferase	0.0975616	0.0782687	0.0455351	0.0489119	0.0591094	0.111179	0.103087	0.149188	0.936248	0.84208	1.29494	0.53166	0.927221	1.34187
BT_RS03525	outer membrane beta-barrel protein	5.83735	4.7826	5.20642	5.3899	5.86062	4.06375	5.12015	5.26159	0.941597	1.36362	1.2948	1.44217	1.25996	1.29476
BT_RS03530	smalltalk protein	0.106307	0.547242	0.520975	0.186537	0	0.228311	0.126369	0.151723	0.852196	1.4212	1.29448	0	0.553494	0.664546
BT_RS03535	N-acetylmuramoyl-L-alanine amidase	0.0349783	0.0654764	0.068567	0.0204589	0.0494485	0.0357722	0.157078	0.108164	0.750441	0.648268	1.29448	1.38232	4.39105	3.02369
BT_RS03540	HU family DNA-binding protein	0.191352	0.0994985	0.041678	0.0186537	0.0150285	0.130463	0.0505475	0.0606893	1.27193	0.598401	1.29448	0.115193	0.387446	0.465182
BT_RS03545	DUF4248 domain-containing protein	0.0881567	0.18565	0.129608	0.309378	0.0623132	0.14876	0.331846	0.204456	1.05123	1.27266	1.29385	0.418884	2.23075	1.3744
BT_RS03550	DUF3987 domain-containing protein	0.233929	0.328421	0.247265	0.241456	0.308007	0.294122	0.294433	0.278223	1.15067	1.15008	1.292	1.04721	1.00106	0.945945
BT_RS03555	hypothetical protein	0.0923393	0.222237	0.129293	0.231469	0.167836	0.137606	0.125446	0.122375	1.00115	1.61347	1.29151	1.21969	0.911637	0.889319
BT_RS03570	hypothetical protein	0.0373906	0.128319	0.0977277	0.0218698	0	0.0841264	0.0790168	0.0622588	1.44831	1.81515	1.29151	0	0.939262	0.740063
BT_RS03605	LruC domain-containing protein	1.03309	1.10616	1.04227	0.952304	0.926908	0.933131	0.936592	0.815859	1.10591	1.56162	1.29096	0.993331	1.00371	0.874324
BT_RS03610	helix-turn-helix domain-containing protein	0.553446	0.466201	0.413098	0.507977	0.568745	0.49112	0.462211	0.451149	1.38352	1.43959	1.29084	1.15806	0.941136	0.918612
BT_RS03615	lysine exporter LysO family protein	0.323028	0.220627	0.393626	0.428944	0.172791	0.166073	0.297506	0.236747	1.49972	1.15288	1.28998	1.04045	1.79142	1.42556
BT_RS03620	LysO family transporter	0.0777296	0.181879	0.342835	0	0.302185	0.238481	0.0923986	0.0554687	1.10315	1.07862	1.2889	1.26712	0.387446	0.232591
BT_RS03625	NAD(P)-dependent oxidoreductase	0.214718	0.195385	0.175378	0.146521	0.219227	0.248871	0.193793	0.212813	1.10181	0.589051	1.2889	0.880888	0.77869	0.855115
BT_RS03635	clostripain-related cysteine peptidase	0.866912	0.91872	1.30376	0.828999	0.771639	1.09768	1.00689	1.49913	1.12931	0.994049	1.2888	0.702973	0.917286	1.36573
BT_RS03640	AraC family transcriptional regulator	0.0602404	0.090212	0.0944701	0.0317112	0.11071	0.118287	0.0907046	0.0386894	1.19718	1.22442	1.2883	0.935943	0.76682	0.327081
BT_RS03645	helix-turn-helix domain-containing protein	0.204137	0.331551	0.24716	0.073747	0.178245	0.283682	0.17129	0.171382	1.20652	1.21817	1.28811	0.628325	0.603812	0.604133
BT_RS03650	SDR family oxidoreductase	0.511777	0.404158	0.721066	0.523843	0.512475	0.235527	0.460494	0.361406	1.31346	1.33773	1.2876	2.17587	1.95517	1.53446
BT_RS03655	hypothetical protein	0.111058	0.22679	0.138539	0.106295	0.0142728	0.346931	0.120015	0.100866	1.22789	1.15661	1.28715	0.0411404	0.345934	0.290739
BT_RS03660	response regulator transcription factor	0.101266	0.109363	0.0610798	0.0683432	0.0880979	0.195976	0.0802514	0.0389118	0.478399	0.844013	1.28715	0.449534	0.409495	0.198553
BT_RS03665	HAMP domain-containing histidine kinase	0.347128	0.298101	0.245529	0.213501	0.273191	0.360131	0.32614	0.314112	1.15801	1.00167	1.28672	0.758588	0.905615	0.872217
BT_RS03670	outer membrane beta-barrel family protein	0.562987	0.558211	0.488812	0.577388	0.585105	0.537906	0.594874	0.509988	1.26395	1.40996	1.28661	1.08775	1.10591	0.948099
BT_RS03675	aspartate 4-decarboxylase	0.179723	0.105912	0.137008	0.0584	0.159972	0.140915	0.102864	0.0665011	0.88838	1.0681	1.28449	1.13524	0.72997	0.471924
BT_RS03680	aspartate-alanine antiporter	0.15993	0.185613	0.275886	0.179603	0.17183	0.121689	0.131811	0.116411	1.34605	1.10492	1.28429	1.41204	1.08318	0.956625
BT_RS03685	formate--tetrahydrofolate ligase	0.354292	0.365066	0.235751	0.410649	0.335438	0.424827	0.378652	0.37808	1.12683	1.48494	1.28401	0.789586	0.891307	0.889962
BT_RS03690	serine hydroxymethyltransferase	0.160829	0.237678	0.0995587	0.222795	0.137614	0.262302	0.191181	0.178195	0.731638	0.728488	1.28381	0.524641	0.728858	0.679351
BT_RS03695	PorT family protein	0.0293856	0.130642	0.0288019	0	0.0311566	0.112697	0.0756842	0.0524247	1.38948	1.40831	1.28371	0.276463	0.671573	0.465182
BT_RS03700	flavin reductase family protein	0.0764958	0.152143	0.0749763	0.100671	0.108141	0.123215	0.113665	0.143294	1.63075	0.330695	1.28274	0.877661	0.92249	1.16296
BT_RS03730	insulinase family protein	0.126674	0.162034	0.240038	0.140774	0.095508	0.126958	0.143887	0.153673	1.29588	1.3288	1.28135	0.752281	1.13334	1.21042
BT_RS03735	phosphatidylinositol-4-phosphate 5-kinase	4.12415	2.52854	7.3941	9.14747	5.17519	2.22641	3.62451	3.64077	1.19103	1.33904	1.28058	2.32446	1.62796	1.63527
BT_RS03745	DUF5113 domain-containing protein	0.125075	0.134983	0.225167	0.159004	0.115473	0.136268	0.165874	0.107471	0.894697	1.19194	1.28033	0.847397	1.21726	0.788671
BT_RS03750	DUF5932 domain-containing protein	0.185927	0.153138	0.0583149	0.0260998	0.0630825	0.0821436	0.129662	0.0902222	0.982261	1.11476	1.28008	0.767953	1.57848	1.09835
BT_RS03755	AbgT family transporter	0.0857029	0.136015	0.109566	0.12423	0.121157	0.123469	0.0944943	0.11434	1.19412	1.08416	1.27925	0.981274	0.765325	0.926058
BT_RS03760	RNA polymerase sigma-70 factor	0.38726	0.258899	0.596463	0.145613	0.312837	0.20934	0.474957	0.263193	1.11691	1.58965	1.27918	1.4944	2.26883	1.25725
BT_RS03765	FecR domain-containing protein	0.52314	0.672633	0.36255	0.343075	0.51545	0.612835	0.577897	0.41857	0.818793	0.743807	1.27905	0.841092	0.94299	0.683006
BT_RS03770	TonB-dependent receptor	0.568255	0.572315	0.464401	0.539287	0.540838	0.529422	0.575916	0.591707	1.13243	1.46383	1.27864	1.02156	1.08782	1.11765
BT_RS03775	RagB/SusD family nutrient uptake outer membrane protein	0.303203	0.359649	0.394279	0.242312	0.186732	0.397892	0.444879	0.392036	0.992879	1.37511	1.27825	0.469305	1.11809	0.985282
BT_RS03780	sulfatase	0.22824	0.143583	0.146693	0.124744	0.116369	0.163012	0.163085	0.170885	1.27887	1.35396	1.27825	0.713872	1.00045	1.0483
BT_RS03785	glycoside hydrolase family 2 protein	0.357209	0.289755	0.373454	0.413221	0.448874	0.399413	0.413088	0.422959	1.69977	1.428	1.27825	1.12383	1.03424	1.05895
BT_RS03790	N-acetyltransferase	0.321703	0.318812	0.278217	0.282247	0.294275	0.249656	0.277438	0.216067	2.03972	1.2376	1.27825	1.17872	1.11128	0.865456
BT_RS03795	hypothetical protein	0.150601	0.399376	0.0492032	0.13213	0.425807	0.169421	0.258588	0.125382	1.74833	1.2376	1.27825	2.5133	1.5263	0.740063
BT_RS03805	response regulator	0.389097	0.406315	0.176501	0.428835	0.377316	0.513032	0.425576	0.390107	1.32371	0.963796	1.2775	0.735463	0.829531	0.760394
BT_RS03810	DUF3352 domain-containing protein	0.460403	0.339285	0.508313	0.468936	0.411468	0.417273	0.501158	0.530587	0.929065	1.03203	1.27702	0.986088	1.20103	1.27156
BT_RS03820	tetratricopeptide repeat protein	0.488783	0.656123	0.378217	0.310341	0.46369	0.710352	0.631993	0.534676	1.22436	1.64156	1.27687	0.65276	0.88969	0.752691
BT_RS03825	hypothetical protein	2.95246	2.94202	3.55855	4.08327	3.32416	2.8035	3.17654	3.12413	1.20482	1.06948	1.27644	1.18572	1.13306	1.11437
BT_RS03830	trypsin-like peptidase domain-containing protein	0.485594	0.552892	0.353282	0.395292	0.587401	0.694239	0.56335	0.507285	1.45144	1.98902	1.27343	0.846108	0.811465	0.730707
BT_RS03835	tetratricopeptide repeat protein	0.494217	0.510894	0.50609	0.427131	0.479684	0.54768	0.397503	0.547442	1.21962	1.18551	1.27343	0.875848	0.725794	0.999566
BT_RS03840	aminodeoxychorismate synthase component I	0.507767	0.52124	0.449518	0.488602	0.594328	0.552794	0.540853	0.483131	1.12724	1.49875	1.27278	1.07513	0.978398	0.873979
BT_RS03845	aminotransferase class IV family protein	0.790088	0.798988	0.534065	0.669282	0.629081	0.780158	0.662113	0.680467	0.83219	1.10509	1.27183	0.806351	0.848691	0.872217
BT_RS03850	DUF2461 domain-containing protein	0.31325	0.48113	0.18894	0.366441	0.340645	0.335146	0.311897	0.395492	1.22805	0.951243	1.26976	1.01641	0.930629	1.18006
BT_RS03855	YhcH/YjgK/YiaL family protein	19.7944	22.5114	18.2124	20.6017	17.4895	23.7566	20.8579	21.7855	1.08206	0.953622	1.26846	0.736196	0.877984	0.91703
BT_RS03860	alpha amylase C-terminal domain-containing protein	0.153519	0.189062	0.163668	0.189039	0.0951878	0.171877	0.177155	0.20373	1.53604	1.43886	1.26808	0.553812	1.0307	1.18532
BT_RS03865	PepSY-like domain-containing protein	0.897923	1.28722	0.868947	1.0371	0.835545	1.38094	0.981808	1.11932	1.02999	1.00953	1.26783	0.605054	0.710969	0.810545
BT_RS03870	alpha-amylase family protein	0.632205	0.66344	0.844974	1.12054	0.812493	0.677902	0.698377	0.617481	1.01219	1.19559	1.26756	1.19854	1.0302	0.91087
BT_RS03875	patatin-like phospholipase family protein	0.739009	0.748273	0.69799	0.789833	0.550858	0.77502	0.622918	0.647221	1.08301	1.30096	1.26691	0.710765	0.803744	0.835101
BT_RS03880	4Fe-4S binding protein	0.616253	0.680478	0.773678	0.631795	0.631368	0.658565	0.650242	0.780706	1.41494	1.81138	1.26674	0.958703	0.987362	1.18546
BT_RS03885	DUF362 domain-containing protein	0.312787	0.298177	0.227092	0.365899	0.46675	0.405189	0.403948	0.318278	0.962545	1.02833	1.26674	1.15193	0.996936	0.785505
BT_RS03890	hypothetical protein	0.382704	0.358195	0.458458	0.298459	0.300569	0.260927	0.252737	0.29586	1.18393	0.905688	1.26674	1.15193	0.968614	1.13388
BT_RS03895	polyphosphate kinase 2 family protein	3.76096	1.83434	6.37913	4.56385	6.02459	1.7196	3.19821	3.56831	1.09051	1.14821	1.26584	3.50347	1.85985	2.07508
BT_RS03900	hypothetical protein	2.22555	1.81677	2.59137	2.67196	3.87957	2.32056	2.53283	2.436	1.33553	1.15525	1.26472	1.67183	1.09148	1.04975
BT_RS03905	GNAT family N-acetyltransferase	0.545372	0.490427	0.461171	0.694269	0.393052	0.531503	0.533889	0.404446	1.07048	1.22326	1.2644	0.739511	1.00449	0.760947
BT_RS03910	DUF169 domain-containing protein	0.464926	0.575522	0.632088	0.342113	0.243823	0.570574	0.4041	0.61004	0.851012	1.38815	1.26438	0.427329	0.708234	1.06917
BT_RS03915	DUF6268 family outer membrane beta-barrel protein	1.83379	1.31835	1.30244	1.912	2.4797	1.41879	2.08508	1.64999	1.2672	1.31509	1.26438	1.74776	1.46962	1.16296
BT_RS03920	RNA-binding protein	0.132235	0.18565	0	0.193361	0	0.121713	0.0349312	0.141547	1.14297	1.26638	1.26438	0	0.286997	1.16296
BT_RS03925	glutamine synthetase family protein	0.696192	0.695496	0.742467	0.620299	0.606838	0.830044	0.540283	0.63324	1.06051	1.27216	1.26373	0.731092	0.650909	0.762899
BT_RS03930	DUF4396 domain-containing protein	0.622401	0.786079	0.646787	0.842124	0.614858	0.759232	0.540781	0.417396	0.929065	1.82122	1.26343	0.809842	0.712274	0.549761
BT_RS03935	succinate--CoA ligase subunit alpha	0.843786	1.21998	1.54296	1.11597	0.997011	1.2094	1.19764	1.03352	2.13685	1.22932	1.26343	0.824384	0.990277	0.854568
BT_RS03940	ADP-forming succinate--CoA ligase subunit beta	0.66632	0.762734	0.69537	0.68974	0.562471	0.826556	0.710391	0.745738	0.965029	1.14104	1.26328	0.6805	0.859459	0.902222
BT_RS03945	ACP S-malonyltransferase	0.213691	0.0742877	0.0718101	0.085706	0.198518	0.0749283	0.0870919	0.0871383	0.899495	0.911732	1.26268	2.64944	1.16234	1.16296
BT_RS03950	bifunctional hydroxymethylpyrimidine kinase/phosphomethylpyrimidine kinase	0.304441	0.254631	0.380928	0.272785	0.219771	0.25438	0.230997	0.416015	1.11203	1.13269	1.2626	0.863947	0.908076	1.63541
BT_RS03955	NUDIX hydrolase	0.385144	0.651634	0.638835	0.727799	0.397885	0.559014	0.645654	0.475689	0.812556	1.03703	1.26198	0.711762	1.15499	0.850943
BT_RS03960	carbohydrate kinase	0.188705	0.305688	0.220525	0.197399	0.307812	0.25608	0.273207	0.217531	1.1917	1.18146	1.26186	1.20201	1.06688	0.849464
BT_RS03965	xylose isomerase	0.382849	0.258152	0.266302	0.14447	0.18623	0.315757	0.300138	0.26733	0.951869	1.07576	1.26121	0.589788	0.950534	0.846632
BT_RS03970	D-xylose transporter XylE	0.447145	0.408046	0.379828	0.333458	0.616322	0.455008	0.596495	0.521177	1.12285	1.41478	1.26118	1.35453	1.31096	1.14542
BT_RS03975	HU family DNA-binding protein	0.593674	0.751766	0.290941	0.413625	0.246844	0.600006	0.636524	0.33643	0.781117	1.5312	1.26035	0.411404	1.06086	0.560711
BT_RS03980	DUF3874 domain-containing protein	0.63354	0.494139	0.597072	0.527333	0.42485	0.548239	0.585745	0.446305	0.985822	1.07124	1.26018	0.774935	1.06841	0.814069
BT_RS03985	metalloregulator ArsR/SmtB family transcription factor	0.248699	0.49658	0.422516	0.20365	0.0937556	0.427297	0.315342	0.378612	1.27861	1.13304	1.26009	0.219415	0.737992	0.886062
BT_RS03990	thioredoxin family protein	0.463388	0.281912	0.136255	0.203277	0.851613	0.255909	0.348864	0.380281	0.840727	0.755359	1.26009	3.3278	1.36323	1.486
BT_RS03995	nitrophenyl compound nitroreductase subunit ArsF family protein	0.122109	0.262864	0.21543	0.49281	0.0345249	0.209799	0.106446	0.121994	0.487202	1.00531	1.25984	0.164561	0.507369	0.581478
BT_RS04000	aromatic aminobenezylarsenical efflux permease ArsG family transporter	0.42883	0.422869	0.450334	0.416546	0.281465	0.418201	0.491553	0.262301	0.999155	1.32495	1.25967	0.673038	1.1754	0.627212
BT_RS04005	arsenite efflux transporter metallochaperone ArsD	0.298439	0.217254	0.0325012	0	0.117194	0.366255	0.315342	0.118316	1.03955	1.09168	1.2595	0.319981	0.860991	0.323043
BT_RS04010	arsenical pump-driving ATPase	0.30384	0.29623	0.20474	0.177716	0.174499	0.415609	0.373721	0.252961	0.841789	1.51262	1.25931	0.419862	0.899212	0.60865
BT_RS04015	ACR3 family arsenite efflux transporter	0.383969	0.359378	0.582075	0.413234	0.557288	0.332996	0.454402	0.401873	1.15988	1.34598	1.2592	1.67356	1.36459	1.20684
BT_RS04020	bifunctional GNAT family N-acetyltransferase/carbon-nitrogen hydrolase family protein	0.542516	0.5935	0.538646	0.593426	0.373515	0.453952	0.577897	0.515356	1.13046	1.1056	1.25892	0.822807	1.27304	1.13527
BT_RS04025	DUF2776 domain-containing protein	0.635106	0.734583	0.61743	0.824492	0.686157	0.890319	0.711997	0.884329	1.33187	0.832023	1.25841	0.770686	0.79971	0.993272
BT_RS04055	RNA methyltransferase	0.221437	0.314226	0.238042	0.288284	0.262553	0.433933	0.311343	0.356819	1.16683	1.13906	1.25807	0.605054	0.717492	0.822292
BT_RS04060	BlaI/MecI/CopY family transcriptional regulator	0.0149356	0.139791	0	0.0262076	0	0.100813	0.15387	0.0959242	1.25118	0.992086	1.25807	0	1.5263	0.951509
BT_RS04065	M56 family metallopeptidase	0.500647	0.579063	0.598417	0.549947	0.558152	0.457063	0.503198	0.517021	0.931614	1.09828	1.25747	1.22117	1.10094	1.13118
BT_RS04070	BamA/TamA family outer membrane protein	0.0771514	0.124727	0.0779104	0.143583	0.125594	0.109029	0.0870794	0.128464	1.06019	1.17432	1.25526	1.15193	0.798682	1.17826
BT_RS04075	DUF3332 domain-containing protein	0.736636	0.772195	0.904911	0.620437	1.15245	1.1451	0.817276	0.749958	1.02482	0.760824	1.25495	1.00642	0.713716	0.654928
BT_RS04080	DoxX family protein	0.705556	0.451832	0.436763	0.760201	1.15493	0.493706	0.402187	0.618324	1.12937	1.44828	1.25494	2.3393	0.814629	1.25241
BT_RS04085	copper resistance protein NlpE	0.461151	0.629928	0.537502	0.481136	0.387631	0.466519	0.562994	0.426918	1.09427	0.810737	1.25489	0.8309	1.2068	0.915113
BT_RS04090	response regulator	0.803206	0.826199	0.970423	0.93494	0.848803	0.835669	0.861828	0.991709	0.925466	0.973455	1.25425	1.01572	1.0313	1.18672
BT_RS04095	hypothetical protein	1.5677	1.42654	1.4512	1.52825	1.56984	1.45632	1.57022	1.84901	1.19115	1.0189	1.25407	1.07795	1.07821	1.26965
BT_RS04100	hypothetical protein	0.86488	0.785327	0.860353	0.792781	1.00369	0.657442	0.869537	0.755365	1.18056	1.17208	1.25377	1.52665	1.32261	1.14894
BT_RS04105	peptide MFS transporter	0.464489	0.56626	0.635072	0.452039	0.595945	0.536506	0.516574	0.50416	1.33553	1.03582	1.25324	1.11079	0.962849	0.93971
BT_RS04110	MBL fold metallo-hydrolase	0.08092	0.100984	0.264375	0.212986	0.0476649	0.0786188	0.117567	0.115491	1.05495	1.03777	1.25322	0.606279	1.4954	1.469
BT_RS04125	glucuronate isomerase	0.620386	0.577049	0.581626	0.473302	0.408556	0.645502	0.5802	0.527958	1.27429	1.32305	1.25289	0.632929	0.898836	0.817903
BT_RS04130	LacI family DNA-binding transcriptional regulator	0.492415	0.408615	0.388097	0.391936	0.444944	0.560699	0.506895	0.604975	1.18657	1.15796	1.25285	0.793552	0.90404	1.07896
BT_RS04135	tagaturonate reductase	0.350147	0.43344	0.243556	0.475668	0.468387	0.325751	0.599725	0.427196	1.34669	1.34652	1.25138	1.43787	1.84105	1.31142
BT_RS04140	FHA domain-containing protein	0.0913759	0.123535	0.159219	0.0178153	0.100471	0.0872199	0.136781	0.108678	1.01835	1.11687	1.25083	1.15193	1.56823	1.24602
BT_RS04145	SPOR domain-containing protein	0.469085	0.374343	0.513004	0.797113	0.495611	0.409035	0.481306	0.532067	0.712283	1.69547	1.24985	1.21166	1.17669	1.30079
BT_RS04150	dTDP-4-dehydrorhamnose 3%2C5-epimerase	0.878918	1.08143	1.39382	1.05704	1.07499	1.12106	0.829568	0.902048	1.21951	1.60783	1.24985	0.958904	0.739986	0.80464
BT_RS04155	UDP-glucose/GDP-mannose dehydrogenase family protein	1.78658	1.58721	1.8522	1.8824	1.98904	1.51909	1.90303	1.92269	0.474855	1.39627	1.24985	1.30936	1.25274	1.26568
BT_RS04160	DUF4738 domain-containing protein	1.22293	1.37353	1.50495	1.23984	1.21019	1.44245	1.12528	1.49328	1.32281	1.17686	1.24985	0.838978	0.780117	1.03523
BT_RS04165	DEAD/DEAH box helicase	1.99092	2.42325	1.5745	1.94166	1.69719	2.88114	2.34634	2.27746	0.976517	0.698135	1.24985	0.589067	0.814376	0.790471
BT_RS04170	phosphoserine phosphatase SerB	3.85686	3.9894	3.7068	4.29262	3.55185	3.90292	3.48264	3.63303	1.54328	5.11965	1.24985	0.910049	0.892316	0.930848
BT_RS04175	redoxin domain-containing protein	0.213871	0.350305	0.251548	0.262697	0.196526	0.374021	0.22881	0.305242	0.712283	3.14161	1.24985	0.525442	0.611756	0.816109
BT_RS04195	methyltransferase	0.29614	0.220318	0.699595	0.359749	0.343508	0.419347	0.403176	0.335958	3.0272	2.96707	1.24985	0.81915	0.961439	0.801147
BT_RS04200	hypothetical protein	0.628596	0.864123	1.19371	1.27534	1.22188	0.675006	0.980731	0.967235	0.85474	2.37366	1.24985	1.81018	1.45292	1.43293
BT_RS04205	hypothetical protein	1.28427	1.44675	1.47735	1.01206	1.2285	1.67992	1.13965	1.27867	1.01896	1.08599	1.24985	0.731281	0.678393	0.761148
BT_RS04210	hypothetical protein	0.486031	0.666338	0.644115	0.468461	0.435484	0.634279	0.68354	0.532468	1.14297	0.974141	1.24985	0.686581	1.07766	0.839485
BT_RS04215	hypothetical protein	1.03269	0.590674	0.731019	0.755029	0.648848	0.616077	0.750189	0.900706	0.949711	0.930846	1.24985	1.05319	1.21769	1.462
BT_RS04220	hypothetical protein	1.10863	1.19398	1.30988	1.22581	1.18081	0.931881	1.16741	1.27881	0.933336	0.674061	1.24985	1.26712	1.25274	1.37229
BT_RS04225	hypothetical protein	0.38726	0.295337	0.50609	0.302012	0.283871	0.422453	0.261429	0.307059	0.474855	0.232712	1.24985	0.671959	0.618837	0.726848
BT_RS04230	hypothetical protein	0.818561	0.63679	0.83356	0.858068	0.78148	0.606655	0.732938	0.637237	1.04658	1.34469	1.2494	1.28818	1.20816	1.05041
BT_RS04235	DUF5640 domain-containing protein	0.903606	0.888024	0.679004	0.607798	0.936774	0.563711	0.811568	0.870512	0.938282	0.87644	1.24862	1.6618	1.43969	1.54425
BT_RS04240	hypothetical protein	0.123782	0.301221	0.436763	0.13032	0.139991	0.410155	0.255046	0.123665	1.12782	1.52843	1.24809	0.341313	0.621826	0.301507
BT_RS04245	hypothetical protein	1.54638	1.63916	1.24175	0.784608	1.10622	1.37188	1.86036	1.52896	0.920943	1.21424	1.24793	0.806351	1.35606	1.1145
BT_RS04250	LuxR family transcriptional regulator	0.919276	0.987508	0.819105	0.843189	1.03375	1.28842	0.968583	0.752915	1.01593	1.0192	1.24721	0.802339	0.75176	0.584371
BT_RS04255	hypothetical protein	0.590475	0.669891	0.736586	0.879123	0.480613	0.614857	0.524659	0.702283	0.973573	1.36645	1.24671	0.781667	0.853303	1.14219
BT_RS04275	class I SAM-dependent methyltransferase	0.617097	0.584453	0.360023	0.412504	0.540047	0.61758	0.605474	0.555702	1.18959	1.42506	1.24662	0.874458	0.980398	0.899805
BT_RS04285	ATP-binding protein	0.419986	0.353383	0.307693	0.461525	0.347842	0.411297	0.406793	0.345117	1.0346	1.13286	1.24655	0.845721	0.989049	0.839095
BT_RS04290	sigma-54 dependent transcriptional regulator	0.228362	0.316921	0.239263	0.421435	0.3284	0.328574	0.29642	0.303446	1.05806	1.28838	1.24644	0.999469	0.902141	0.923524
BT_RS04295	TolC family protein	0.239244	0.196363	0.25253	0.290632	0.24976	0.284575	0.373358	0.333575	1.09488	1.10635	1.24569	0.877661	1.31199	1.17219
BT_RS04300	HlyD family efflux transporter periplasmic adaptor subunit	0.143017	0.235265	0.195397	0.243348	0.085774	0.183493	0.151117	0.17319	1.03392	1.10752	1.24548	0.46745	0.823556	0.943848
BT_RS04305	ABC transporter permease	1.07474	1.02727	0.773832	0.848836	1.04516	1.04453	1.00542	1.08122	0.940851	0.859643	1.24518	1.0006	0.962555	1.03512
BT_RS04310	ABC transporter ATP-binding protein	0.160641	0.248083	0.173195	0.112751	0.0681291	0.266145	0.1464	0.131831	0.928303	0.80686	1.24472	0.255984	0.550077	0.495333
BT_RS04315	ABC transporter permease	0.268078	0.346082	0.403189	0.519058	0.294035	0.275108	0.26922	0.37436	1.14096	1.23678	1.24446	1.0688	0.9786	1.36078
BT_RS04320	ABC transporter permease	0.290362	0.378299	0.273211	0.220104	0.387495	0.379149	0.406827	0.346448	1.0314	1.41009	1.24366	1.02201	1.073	0.913751
BT_RS04325	ABC transporter permease	0.416357	0.28437	0.180881	0.394909	0.391339	0.359059	0.331738	0.332449	1.31173	1.05757	1.24366	1.0899	0.923909	0.925892
BT_RS04330	ABC transporter permease	0.595506	0.617625	0.563395	0.36714	0.60458	0.527663	0.612229	0.661231	1.11774	1.35702	1.24356	1.14577	1.16027	1.25313
BT_RS04335	DUF1735 domain-containing protein	0.75403	0.525469	0.65872	0.740648	0.550362	0.480289	0.552087	0.541008	0.91342	1.10689	1.24337	1.1459	1.14949	1.12642
BT_RS04340	RagB/SusD family nutrient uptake outer membrane protein	0.25124	0.360741	0.363777	0.250484	0.31885	0.334609	0.294128	0.307641	1.14153	1.09681	1.24327	0.952905	0.879022	0.919405
BT_RS04345	TonB-dependent receptor	0.58553	0.584356	0.668171	0.645476	0.665546	0.56327	0.561639	0.627363	1.06673	1.41993	1.24323	1.18158	0.997103	1.11379
BT_RS04350	hypothetical protein	0.465922	0.449298	0.304445	0.545037	0.219557	0.329216	0.436367	0.392939	0.961199	1.48635	1.24313	0.666907	1.32547	1.19356
BT_RS04355	lipocalin family protein	0.171374	0.320797	0.244319	0.0546745	0.154171	0.200756	0.209888	0.122294	0.656502	1.16075	1.24232	0.767953	1.04549	0.609167
BT_RS04365	diacylglycerol kinase family lipid kinase	0.0369897	0.0445125	0.0207171	0	0.0149406	0.0356676	0.0167506	0.0829597	0.901081	0.958884	1.24232	0.418884	0.469631	2.32591
BT_RS04375	LTA synthase family protein	0.097914	0.0628412	0.0383876	0.0441797	0.110736	0.108147	0.101982	0.0978215	1.10876	1.21754	1.2417	1.02394	0.94299	0.904521
BT_RS04380	GtrA family protein	1.93233	1.80858	1.77132	1.92707	1.61151	2.12404	1.53133	2.00391	1.09282	0.985039	1.24128	0.758701	0.72095	0.943442
BT_RS04385	carbon-nitrogen hydrolase	0.0551353	0.0286691	0	0.0214991	0.00866047	0.0225547	0.00485484	0.0349735	0.963333	1.20171	1.24088	0.383977	0.215248	1.55061
BT_RS04395	DUF2148 domain-containing protein	0.229646	0.373806	0.0782902	0.14016	0.254072	0.232816	0.174077	0.270755	0.922381	0.798586	1.24085	1.0913	0.747702	1.16296
BT_RS04400	ATP-binding cassette domain-containing protein	0.261915	0.196113	0.256712	0.0919166	0.0863955	0.30536	0.249075	0.33643	0.970356	1.39627	1.24079	0.28293	0.815675	1.10175
BT_RS04405	ABC transporter permease	0.593311	0.925524	0.628316	0.598325	0.607377	0.703025	0.58368	0.501259	0.832743	0.800801	1.24066	0.863947	0.830241	0.713003
BT_RS04410	hypothetical protein	0.330351	0.363758	0.533299	0.511471	0.274714	0.70352	0.431194	0.402148	0.983234	0.911518	1.23946	0.390485	0.612909	0.571622
BT_RS04415	DUF4891 domain-containing protein	0.221026	0.377235	0.407785	0.0912553	0.0919007	0.438789	0.247283	0.139171	1.16081	1.23561	1.23939	0.209442	0.563557	0.31717
BT_RS04420	Nif3-like dinuclear metal center hexameric protein	0.0247563	0.0370734	0	0.034752	0.0279982	0.097222	0.0392378	0.109532	1.15854	1.14163	1.23891	0.287982	0.403589	1.12661
BT_RS04425	C4-type zinc ribbon domain-containing protein	0.104388	0.0793833	0	0.0228962	0.0645627	0.104088	0.108577	0.162952	0.76316	0.822801	1.23869	0.62027	1.04312	1.56552
BT_RS04430	TolC family protein	0.193907	0.188748	0.174851	0.170125	0.142545	0.128504	0.169034	0.146677	1.36478	1.19243	1.23844	1.10927	1.3154	1.14142
BT_RS04435	efflux RND transporter periplasmic adaptor subunit	0.126993	0.187434	0.172344	0.085706	0.103575	0.158848	0.251599	0.198675	1.03989	1.40559	1.23843	0.652036	1.5839	1.25073
BT_RS04440	efflux RND transporter permease subunit	0.446204	0.482127	0.287058	0.432288	0.428648	0.458798	0.402758	0.481927	1.17018	1.08377	1.23794	0.934284	0.877853	1.05041
BT_RS04445	type I restriction enzyme HsdR N-terminal domain-containing protein	0.265058	0.259359	0.330645	0.50738	0.221419	0.347467	0.334175	0.232136	1.285	1.30759	1.23633	0.637238	0.961745	0.668081
BT_RS04465	dihydroorotate dehydrogenase electron transfer subunit	0.307017	0.215516	0.259884	0.208143	0.167692	0.29115	0.210127	0.22407	1.03907	1.39243	1.23611	0.575965	0.721713	0.769603
BT_RS04470	dihydroorotate dehydrogenase	0.053503	0.216998	0.128187	0.177333	0.134465	0.218869	0.146045	0.152721	0.947013	1.01864	1.23564	0.614363	0.667268	0.697774
BT_RS04475	tRNA (guanosine(37)-N1)-methyltransferase TrmD	0.119948	0.0972972	0.0470261	0	0.0339138	0.0490681	0.0380224	0.0171192	0.582777	0.523601	1.23564	0.691158	0.774891	0.348887
BT_RS04505	patatin-like phospholipase family protein	0.0329869	0.0374903	0.0323317	0.0082689	0.00333095	0.0202414	0.014938	0.0235398	1.02334	1.13999	1.23402	0.164561	0.737992	1.16296
BT_RS04510	molecular chaperone HtpG	0.267637	0.3001	0.238946	0.17669	0.217274	0.284552	0.251996	0.215571	1.09654	1.0472	1.2334	0.763565	0.88559	0.757583
BT_RS04520	DNA gyrase subunit A	0.0673234	0.0118147	0.0659861	0.0442997	0.0773292	0.0516386	0.0433488	0.0345307	1.2793	1.33197	1.2334	1.49751	0.839466	0.6687
BT_RS04525	tetratricopeptide repeat protein	0.115733	0.158315	0.0785312	0.0781065	0.0880979	0.267675	0.204597	0.104824	1.11763	0.992086	1.2334	0.329123	0.764349	0.391608
BT_RS04530	universal stress protein	0.739314	0.49297	0.568336	0.63592	0.587476	0.530749	0.490157	0.486204	1.24384	1.15777	1.23326	1.10688	0.923521	0.916072
BT_RS04535	hypothetical protein	0.52167	0.680077	0.219132	0.457688	0.816495	0.525888	0.502001	0.452041	0.933668	0.924557	1.23296	1.5526	0.954576	0.859576
BT_RS04545	BatD family protein	0.01187	0.0249972	0.00581713	0.0312426	0.00419514	0.00910459	0.0141101	0.0762353	1.25131	0.698135	1.23296	0.460772	1.54978	8.37328
BT_RS04580	HU family DNA-binding protein	0.82954	0.928924	0.791284	1.12419	0.769593	0.972594	0.85109	0.782245	1.15441	1.16196	1.23272	0.791279	0.875072	0.804287
BT_RS04585	HU family DNA-binding protein	0.794379	0.501866	0.58395	0.13939	0.561503	0.584935	0.881341	0.836145	0.838161	1.12845	1.23234	0.959942	1.50673	1.42947
BT_RS04590	30S ribosomal protein S12 methylthiotransferase RimO	0.326704	0.495443	0.575576	0.355572	0.456013	0.43647	0.458822	0.489889	1.01799	1.10834	1.23199	1.04477	1.05121	1.12239
BT_RS04615	competence/damage-inducible protein A	0.59361	0.613211	0.655085	0.385781	0.515941	0.547724	0.428608	0.545982	1.06842	1.16014	1.23147	0.941972	0.782526	0.996819
BT_RS04635	translocation/assembly module TamB	0.161858	0.160605	0.171764	0.177241	0.129032	0.139644	0.128269	0.147636	1.0813	1.22384	1.23102	0.924008	0.918543	1.05723
BT_RS04640	PepSY-like domain-containing protein	0.461024	0.713411	0.614538	0.539307	0.330217	0.863765	0.46765	0.543933	0.970103	1.07932	1.23068	0.3823	0.541409	0.629723
BT_RS04645	PepSY-like domain-containing protein	0.420858	0.359149	0.994848	0.2172	0.384976	0.463324	0.451234	0.41516	1.14328	1.52078	1.22994	0.8309	0.973907	0.896048
BT_RS04650	NEW3 domain-containing protein	0.343559	0.343581	0.387475	0.313809	0.379234	0.384086	0.298371	0.312336	1.07863	1.08722	1.22994	0.987369	0.776834	0.813195
BT_RS04655	ABC transporter ATP-binding protein	0.138456	0.29328	0.35712	0.294096	0.226639	0.259349	0.31762	0.28601	1.18823	1.29332	1.22969	0.873878	1.22468	1.1028
BT_RS04660	ABC transporter permease	0.645838	0.503731	0.510849	0.715739	0.496552	0.677878	0.453448	0.440663	0.94842	1.34315	1.22947	0.732509	0.668923	0.650063
BT_RS04670	response regulator transcription factor	0.231899	0.224532	0.156754	0.0701576	0.282615	0.250247	0.177438	0.154073	0.951676	1.0264	1.22915	1.12934	0.709051	0.615683
BT_RS04680	hypothetical protein	1.58026	1.47119	1.12046	0.943962	1.90128	1.61441	1.67199	1.8355	1.13066	1.30138	1.22861	1.17769	1.03566	1.13695
BT_RS04685	hypothetical protein	0.262337	0.395587	0.457114	0.179015	0.412071	0.465039	0.242546	0.343213	1.51987	1.23894	1.22784	0.8861	0.521562	0.73803
BT_RS04695	hypothetical protein	1.88331	1.92294	1.37976	1.73577	1.85562	1.93772	1.77892	1.98198	1.17442	1.21342	1.22753	0.957628	0.918044	1.02284
BT_RS04700	hypothetical protein	0.361442	0.563825	1.22811	0.211408	0.817549	0.473147	0.381914	0.722202	1.049	0.761601	1.22712	1.72789	0.807179	1.52638
BT_RS04705	hypothetical protein	0.430289	0.382595	0.168697	0.188757	0.486636	0.435655	0.426244	0.414529	0.978835	1.11187	1.2268	1.11702	0.978398	0.951509
BT_RS04710	hypothetical protein	0.152722	0.166765	0	0.0446637	0.0359837	0.171807	0.0806861	0.108984	1.08161	1.52555	1.2267	0.209442	0.469631	0.63434
BT_RS04715	hypothetical protein	0.769739	0.751766	0.787251	0.822143	0.283871	0.924116	0.954786	0.835882	1.39717	1.20831	1.22581	0.307181	1.03319	0.904521
BT_RS04720	hypothetical protein	2.25902	2.11434	2.53045	2.79361	2.85899	2.21788	2.16532	2.22618	1.0468	1.1108	1.22581	1.28906	0.976302	1.00374
BT_RS04725	hypothetical protein	0.77452	0.448758	0.722986	0.388301	0.782094	0.565785	0.292281	0.579025	0.698585	0.547767	1.22581	1.38232	0.516594	1.0234
BT_RS04730	hypothetical protein	1.77223	2.33533	2.10272	1.82084	1.81311	2.2608	2.32845	1.88039	1.16855	1.21178	1.22547	0.801977	1.02992	0.831734
BT_RS04735	hypothetical protein	0.940741	1.04269	2.23234	1.21632	0.909943	1.26085	1.02018	0.936319	0.708808	1.07274	1.22546	0.721691	0.809124	0.74261
BT_RS04740	hypothetical protein	1.80721	1.58576	1.43919	1.83331	1.19758	1.4035	1.54407	1.3501	1.18761	1.26119	1.22517	0.853281	1.10015	0.961951
BT_RS04745	ADP-ribosylglycohydrolase family protein	0.556594	0.643146	0.727384	0.458185	0.602282	0.628258	0.631683	0.647275	0.741062	0.839172	1.2246	0.958653	1.00545	1.03027
BT_RS04750	penicillin-binding protein	1.43071	1.99218	1.15135	1.04823	1.28452	2.02381	1.77033	1.71953	1.25376	1.17543	1.22434	0.634701	0.874751	0.849648
BT_RS04755	hypothetical protein	0.542164	0.461311	0.289852	0.72071	0.510968	0.705688	0.442673	0.351722	1.19207	1.06895	1.22388	0.72407	0.627293	0.49841
BT_RS04760	hypothetical protein	0.46896	0.363988	0.470856	0.421478	0.711474	0.519376	0.580123	0.473415	0.949711	1.51262	1.22381	1.36986	1.11696	0.911506
BT_RS04765	hypothetical protein	1.08142	0.910271	1.46543	1.63014	0.974738	0.868446	0.764979	0.839047	1.32561	1.28912	1.2236	1.12239	0.88086	0.966148
BT_RS04770	tyrosine-type recombinase/integrase	1.38307	1.32039	1.19293	1.10019	1.14707	0.916572	1.00837	0.940916	0.650345	4.09775	1.22268	1.25148	1.10015	1.02656
BT_RS04775	DUF3871 family protein	1.07153	1.26237	0.940521	0.898017	1.36409	1.26923	0.997033	1.20215	1.3936	1.6391	1.22268	1.07474	0.785543	0.94715
BT_RS04780	hypothetical protein	0.958004	0.837251	0.858999	0.859067	0.811738	0.93277	0.847811	0.841074	1.21553	1.24956	1.22268	0.870245	0.908918	0.901696
BT_RS04785	hypothetical protein	0.530869	0.43344	0.553536	0.515307	0.431129	0.485161	0.375947	0.233749	1.01665	1.18099	1.22232	0.888632	0.774891	0.481796
BT_RS04790	hypothetical protein	0.650596	0.836511	0.579703	0.518911	0.380903	0.661331	0.682238	0.637789	1.03077	1.15331	1.22232	0.575965	1.03161	0.964403
BT_RS04795	site-specific integrase	4.50249	3.3123	5.58813	4.35542	5.41099	3.43035	3.9728	4.18264	1.13634	1.16572	1.22223	1.57738	1.15813	1.2193
BT_RS04805	TolC family protein	0.34149	0.326803	0.127866	0.228913	0.276639	0.35552	0.33752	0.301191	0.944411	0.897602	1.22195	0.778125	0.94937	0.847187
BT_RS04810	efflux RND transporter periplasmic adaptor subunit	0.230009	0.312666	0.407939	0.211408	0.193548	0.336042	0.247376	0.230573	1.14165	1.22735	1.22188	0.575965	0.736147	0.686144
BT_RS04815	ABC transporter permease	0.603929	0.740823	0.690589	0.682393	0.510968	0.656941	0.601878	0.633396	1.14937	1.5232	1.22144	0.777799	0.916182	0.96416
BT_RS04820	ABC transporter permease	0.801661	0.745984	0.71761	0.6017	0.838511	0.878621	0.862979	0.727493	0.962815	1.02	1.22144	0.95435	0.982198	0.827995
BT_RS04825	hybrid sensor histidine kinase/response regulator transcription factor	0.760932	0.838106	0.855026	0.73675	0.774136	0.827952	0.716089	0.786394	1.08994	0.829328	1.22049	0.935001	0.864892	0.949806
BT_RS04830	hypothetical protein	0.403965	0.338295	0.541814	0.522303	0.405769	0.580562	0.572871	0.39448	1.13217	1.0115	1.21966	0.698924	0.986753	0.67948
BT_RS04835	TonB-dependent receptor	0.322615	0.27256	0.341391	0.220426	0.310778	0.296067	0.309966	0.358575	0.931056	1.05468	1.2186	1.04969	1.04694	1.21113
BT_RS04840	DUF1893 domain-containing protein	0.623177	0.489944	0.293183	0.634225	0.528587	0.53535	0.523486	0.756	0.694476	0.837761	1.2186	0.987369	0.977839	1.41216
BT_RS04845	aldo/keto reductase	0.586958	0.560211	0.741833	0.596279	0.671464	0.563947	0.550838	0.622778	1.31819	1.3872	1.21738	1.19065	0.976754	1.10432
BT_RS04850	4Fe-4S binding protein	0.585637	0.595211	0.443709	0.535876	0.457128	0.617302	0.526746	0.57688	1.12393	0.952002	1.21738	0.740526	0.853303	0.934518
BT_RS04855	SusC/RagA family TonB-linked outer membrane protein	0.389006	0.416107	0.291951	0.429057	0.44309	0.481495	0.502055	0.42671	1.02266	1.2663	1.2169	0.920239	1.0427	0.886219
BT_RS04860	FecR domain-containing protein	0.25579	0.187363	0.250709	0.224418	0.314442	0.232024	0.312876	0.210312	1.25239	1.05414	1.21674	1.35521	1.34846	0.906422
BT_RS04865	RNA polymerase sigma-70 factor	1.02147	1.33296	1.09745	0.861718	0.735905	1.0788	0.996298	1.03032	1.02094	1.01462	1.21652	0.682148	0.923521	0.955053
BT_RS04870	DUF3098 domain-containing protein	0.586123	0.868595	0.718101	0.728501	0.483348	0.809226	0.754797	0.662251	1.09869	1.19139	1.21617	0.597297	0.93274	0.818376
BT_RS04875	DUF2723 domain-containing protein	0.475582	0.526057	0.501731	0.528015	0.437623	0.531654	0.523533	0.492411	1.08764	1.22561	1.21612	0.823136	0.984726	0.926187
BT_RS04880	hypothetical protein	0.716911	0.750213	0.546521	0.489209	0.731965	0.733183	0.674663	0.696338	1.27056	0.849083	1.21607	0.998339	0.920184	0.949747
BT_RS04885	HAD family phosphatase	0.462716	0.784452	0.598995	0.337028	0.246844	0.733935	0.733386	0.523335	1.0452	1.40386	1.21588	0.33633	0.999252	0.713053
BT_RS04890	DUF4846 domain-containing protein	0.659021	0.705841	0.65259	0.87027	1.0373	0.833789	0.958375	0.91148	1.17726	1.0433	1.21569	1.24408	1.14942	1.09318
BT_RS04895	SDR family oxidoreductase	0.120481	0.1065	0.183692	0.0704694	0.236559	0.172502	0.127305	0.257929	1.20106	1.12664	1.21537	1.37135	0.737992	1.49523
BT_RS04900	DUF6064 family protein	0.371854	0.34804	0.45194	0.404546	0.262844	0.401591	0.300581	0.408654	1.19703	1.18295	1.21513	0.654506	0.748475	1.01759
BT_RS04905	threonine/serine exporter family protein	0.054764	0.133268	0.042941	0.0768757	0.371613	0.0806501	0.0954786	0.0703444	0.94026	1.06662	1.21441	4.60772	1.18386	0.872217
BT_RS04910	threonine/serine exporter family protein	0.0776537	0.0858952	0.0138384	0.0123872	0.249496	0.0779723	0.206995	0.186394	0.814038	1.05718	1.21414	3.19981	2.65472	2.39052
BT_RS04915	MFS transporter	1.59969	1.37989	2.62731	2.0104	1.53413	1.42995	1.45959	1.32667	0.377091	1.1088	1.21309	1.07285	1.02073	0.927776
BT_RS04920	hypothetical protein	2.71082	1.71161	1.22305	1.84982	2.4636	1.25416	1.82432	1.70418	1.037	0.677601	1.21309	1.96434	1.45462	1.35882
BT_RS04925	sigma-70 family RNA polymerase sigma factor	0.43216	0.422869	0.462082	0.310219	0.263815	0.445986	0.389179	0.497636	0.938561	1.07613	1.21187	0.591532	0.872626	1.11581
BT_RS04930	DUF6298 domain-containing protein	0.395766	0.411395	0.363875	0.36259	0.368867	0.434119	0.384412	0.392393	1.15263	1.32046	1.21154	0.849691	0.885499	0.903882
BT_RS04935	polysaccharide lyase	3.46946	2.60807	4.69825	4.13207	4.76357	2.70613	3.43365	3.5517	1.18349	0.547767	1.21139	1.76029	1.26884	1.31247
BT_RS04940	response regulator	0.797154	0.682382	0.776467	0.790609	0.79795	0.785372	0.727861	0.800288	1.09243	1.49432	1.21123	1.01602	0.926772	1.01899
BT_RS04945	hypothetical protein	0.258173	0.523552	0.0843483	0.113254	0.395392	0.343243	0.443293	0.138176	1.34666	1.26537	1.21079	1.15193	1.29149	0.402562
BT_RS04950	beta-galactosidase	0.264021	0.308412	0.248746	0.240617	0.30091	0.282572	0.253024	0.27604	1.30285	1.43162	1.21029	1.0649	0.89543	0.976883
BT_RS04955	DUF5703 domain-containing protein	0.220282	0.355546	0.189469	0.209042	0.19066	0.281373	0.25651	0.298351	0.893011	0.851828	1.2102	0.677606	0.911637	1.06034
BT_RS04960	9-O-acetylesterase	0.200381	0.230012	0.229752	0.165854	0.149656	0.222716	0.191756	0.215841	0.971295	1.0472	1.21008	0.671959	0.860991	0.96913
BT_RS04965	DNA-binding protein	0.390528	0.373164	0.246639	0.361267	0.431967	0.414097	0.398835	0.363806	1.02487	1.16957	1.20994	1.04315	0.963142	0.878553
BT_RS04970	TlpA family protein disulfide reductase	0.529639	0.499069	0.427922	0.433282	0.409786	0.428204	0.587051	0.487767	1.05119	0.855778	1.20953	0.956988	1.37096	1.1391
BT_RS04975	magnesium-translocating P-type ATPase	0.449759	0.52428	0.404758	0.423295	0.393052	0.469166	0.469832	0.552914	1.30557	1.1989	1.20896	0.837767	1.00142	1.1785
BT_RS04980	HAMP domain-containing histidine kinase	1.02646	0.693653	0.691434	0.785826	0.885229	0.74902	0.734934	0.837139	1.23528	1.06039	1.20892	1.18185	0.981194	1.11765
BT_RS04985	response regulator transcription factor	1.35738	1.17443	0.91273	0.886253	1.23837	1.04114	1.13824	1.00243	1.16777	1.17491	1.20888	1.18943	1.09326	0.962819
BT_RS04990	ACT domain-containing protein	0.637075	0.389404	0.688137	0.342207	0.551404	0.422833	0.463655	0.547404	0.995989	1.0472	1.20748	1.30407	1.09654	1.29461
BT_RS04995	beta-galactosidase	0.482683	0.471336	0.543874	0.533522	0.526549	0.479257	0.43372	0.497687	0.995652	1.18013	1.20728	1.09868	0.904983	1.03845
BT_RS05000	DUF4981 domain-containing protein	0.486112	0.519977	0.252813	0.435195	0.427754	0.538743	0.478266	0.525062	1.03334	1.00344	1.20601	0.793986	0.887744	0.974605
BT_RS05005	PAS domain-containing sensor histidine kinase	0.542164	0.592016	0.453457	0.374192	0.541626	0.61657	0.495534	0.477169	1.16839	0.771622	1.20599	0.87845	0.803694	0.77391
BT_RS05010	helix-turn-helix transcriptional regulator	0.480642	0.599814	0.640688	0.652217	0.62512	0.629185	0.584044	0.5122	0.837685	0.993121	1.20584	0.99354	0.928255	0.814069
BT_RS05015	DUF4982 domain-containing protein	1.75477	1.54423	1.80015	1.88741	2.0992	1.48094	1.6724	1.71405	0.38158	0.448801	1.20521	1.41748	1.12928	1.15741
BT_RS05020	hypothetical protein	0.495979	0.582619	0.566821	0.546138	0.44	0.582809	0.566506	0.547384	1.60264	1.3464	1.20521	0.754965	0.972027	0.939216
BT_RS05025	ATP-binding protein	0.909177	1.05743	0.969746	0.993175	0.825361	1.14996	0.994225	1.06702	0.963435	1.10652	1.20505	0.71773	0.864574	0.927876
BT_RS05030	GNAT family N-acetyltransferase	1.12206	1.27325	0.81753	0.453018	1.26338	1.1455	0.857733	1.13376	1.21043	0.914645	1.20436	1.10291	0.748787	0.98975
BT_RS05035	ABC transporter permease	0.686426	0.878387	0.838231	0.631855	0.814494	0.890742	0.725899	0.759655	1.12618	1.08966	1.2034	0.9144	0.814938	0.852834
BT_RS05040	family 78 glycoside hydrolase catalytic domain	1.07449	1.10924	1.0411	1.21668	1.18183	1.02143	0.921661	1.01944	0.924905	0.437637	1.20321	1.15703	0.902323	0.998046
BT_RS05045	right-handed parallel beta-helix repeat-containing protein	0.620865	0.701143	0.725668	0.511471	0.626348	0.617071	0.67451	0.782109	1.1614	1.25108	1.20284	1.01503	1.09308	1.26745
BT_RS05050	glycoside hydrolase family 127 protein	0.767871	0.721115	0.755153	0.866501	0.577489	0.755157	0.690478	0.741685	0.754182	0.943252	1.20275	0.764727	0.91435	0.98216
BT_RS05055	DUF5131 family protein	0.486841	0.579934	0.347033	0.440074	0.375405	0.54768	0.496878	0.542178	1.20198	1.27485	1.2023	0.685446	0.907242	0.989954
BT_RS05060	PD-(D/E)XK nuclease domain-containing protein	0	0.160245	0	0.100141	0.121019	0.210115	0.0452267	0.0610885	1.08566	1.30056	1.20197	0.575965	0.215248	0.290739
BT_RS05065	nitroreductase family protein	1.1825	1.17638	0.656043	1.14839	1.27216	1.1135	1.1316	1.19942	1.16286	1.32043	1.20193	1.14249	1.01625	1.07716
BT_RS05070	DUF2807 domain-containing protein	1.30065	0.986693	1.36874	1.20118	0.861291	1.06693	1.30741	1.00143	1.15061	1.61108	1.20177	0.807258	1.22539	0.938606
BT_RS05075	alpha/beta hydrolase	0.913914	0.874679	0.511863	0.711393	0.845137	0.813784	0.713367	0.833612	1.06484	1.0472	1.20161	1.03853	0.876604	1.02437
BT_RS05080	quinone-dependent dihydroorotate dehydrogenase	0.22251	0.162544	0.0957468	0.085706	0.168788	0.119885	0.141928	0.112312	1.23537	1.5708	1.20102	1.40791	1.18386	0.936826
BT_RS05085	glycoside hydrolase family 95 protein	0.278877	0.306233	0.297013	0.250453	0.282491	0.342248	0.27147	0.271092	0.815377	0.84511	1.20051	0.825399	0.793196	0.792092
BT_RS05090	glycoside hydrolase family 88 protein	0.401102	0.434468	0.379883	0.292597	0.344043	0.304198	0.500012	0.385929	1.20453	1.14725	1.20009	1.13099	1.64371	1.26868
BT_RS05095	glycoside hydrolase family 140 protein	0.589958	0.807295	0.841741	0.701054	0.865689	0.783589	0.790065	0.748741	0.888111	1.06039	1.19947	1.10477	1.00827	0.955528
BT_RS05100	family 78 glycoside hydrolase catalytic domain	0.473151	0.538494	0.461008	0.503548	0.528383	0.550604	0.468148	0.502473	1.18653	1.13269	1.19883	0.959642	0.850245	0.912585
BT_RS05105	fimbrillin family protein	0.934025	0.830665	0.589269	0.68446	0.925813	0.889347	0.825275	0.82231	1.14957	0.808599	1.19843	1.041	0.927956	0.924622
BT_RS05110	SDR family oxidoreductase	1.36151	1.29718	1.31652	1.0499	1.32921	1.26254	1.19993	1.28529	1.11417	1.29507	1.19825	1.0528	0.950411	1.01802
BT_RS05115	patatin-like phospholipase family protein	0.643949	0.790651	0.868691	0.777593	0.626474	1.04096	0.899913	0.751059	1.36521	1.33809	1.19777	0.601825	0.864505	0.721507
BT_RS05120	DUF3826 domain-containing protein	0.403445	0.675038	0.406265	0.615799	0.335957	0.540904	0.569368	0.496928	0.979389	0.989024	1.19777	0.621103	1.05262	0.918699
BT_RS05125	glycoside hydrolase family 28 protein	0.251227	0.413387	0.309782	0.227524	0.217677	0.407771	0.394973	0.271809	1.12256	1.32366	1.19735	0.533821	0.968614	0.666572
BT_RS05130	glycoside hydrolase family 78 protein	0.492532	0.358153	0.557017	0.611621	0.581132	0.416143	0.403832	0.459623	1.08562	1.20523	1.19704	1.39647	0.970418	1.10448
BT_RS05135	exo-alpha-sialidase	0.389121	0.476965	0.392562	0.33711	0.287707	0.422596	0.380624	0.42872	1.21636	1.59497	1.19697	0.68081	0.900682	1.01449
BT_RS05140	glycoside hydrolase family 43 protein	0.757863	0.878475	0.58282	0.54216	0.840625	0.704713	0.803868	0.711386	0.971844	1.31344	1.19689	1.19286	1.1407	1.00947
BT_RS05145	DUF3826 domain-containing protein	0.0486246	0.144117	0.142976	0.0711014	0.148937	0.114375	0.0449563	0.173495	0.992202	1.0253	1.19681	1.30218	0.393061	1.5169
BT_RS05150	thrombospondin type 3 repeat-containing protein	1.0002	0.988638	1.1483	0.929467	1.01753	1.08217	0.933385	0.980576	0.966128	1.49282	1.19666	0.940268	0.862512	0.906119
BT_RS05155	RagB/SusD family nutrient uptake outer membrane protein	0.408774	0.416156	0.463916	0.532715	0.307527	0.382848	0.397827	0.474235	0.989864	1.1396	1.19654	0.803261	1.03913	1.2387
BT_RS05160	TonB-dependent receptor	0.786457	0.823501	0.61988	0.784874	0.734256	0.913894	0.812823	0.893282	0.759144	1.03342	1.1964	0.803436	0.889406	0.977446
BT_RS05165	DUF4992 family lipoprotein	0.386189	0.459716	0.374843	0.532906	0.402838	0.575176	0.454613	0.436125	1.51053	0.938871	1.19597	0.700373	0.790389	0.758247
BT_RS05170	RagB/SusD family nutrient uptake outer membrane protein	0.866874	0.905328	0.676844	0.979696	0.765067	0.898571	0.892686	0.82831	1.01428	1.28926	1.19577	0.851426	0.993451	0.921808
BT_RS05175	TonB-dependent receptor	0.521028	0.496861	0.420748	0.53475	0.574434	0.572064	0.506391	0.523809	1.1189	1.36878	1.19572	1.00414	0.885201	0.915649
BT_RS05180	DUF4992 family lipoprotein	0.650156	0.65665	0.576037	0.425394	0.623132	0.522914	0.582186	0.511141	1.01656	1.2336	1.19524	1.19165	1.11335	0.977485
BT_RS05185	sugar phosphate isomerase/epimerase	0.309288	0.289481	0.130768	0.276675	0.325785	0.305144	0.326806	0.24235	1.08261	1.37156	1.19454	1.06764	1.07099	0.794214
BT_RS05190	GH92 family glycosyl hydrolase	1.38704	1.35631	1.7175	1.65049	1.47148	1.30231	1.62515	1.44297	1.18752	1.20061	1.19412	1.1299	1.2479	1.10801
BT_RS05195	1%2C4-beta-mannosyl-N-acetylglucosamine phosphorylase	0.425226	0.439888	0.186454	0.284714	0.442944	0.39139	0.381323	0.27949	0.975378	1.0755	1.19355	1.13172	0.974279	0.714096
BT_RS05200	MFS transporter	0.459944	0.643827	0.486713	0.399961	0.454577	0.474546	0.6419	0.479261	1.21412	1.8802	1.19303	0.957921	1.35266	1.00994
BT_RS05205	DUF4838 domain-containing protein	0.42783	0.579934	0.568749	0.504791	0.413641	0.665363	0.541695	0.619381	0.947013	1.41214	1.19303	0.621676	0.814134	0.930892
BT_RS05210	DUF1735 domain-containing protein	1.21686	1.3419	1.40131	1.3812	1.23768	1.41698	1.25395	1.3269	1.11699	1.1424	1.19303	0.873463	0.884949	0.936432
BT_RS05215	DUF1735 and LamG domain-containing protein	1.55733	1.42	1.72321	1.26845	1.48875	1.49501	1.61253	1.41384	0.631342	0.761601	1.19303	0.995808	1.0786	0.945701
BT_RS05220	glycoside hydrolase family 18	0.561773	0.605161	0.48828	0.753258	0.561915	0.59512	0.554392	0.503	0.957473	1.04282	1.19299	0.944205	0.931564	0.845208
BT_RS05225	SusD/RagB family nutrient-binding outer membrane lipoprotein	0.770119	0.804091	0.442829	0.582574	0.532258	0.898912	0.743214	0.664364	1.22427	1.25664	1.19252	0.592114	0.826792	0.739075
BT_RS05230	SusC/RagA family TonB-linked outer membrane protein	0.439539	0.517911	0.592362	0.575003	0.515961	0.545439	0.547369	0.495695	1.08352	1.00579	1.19159	0.945956	1.00354	0.9088
BT_RS05235	site-specific integrase	0.35795	0.588339	1.06108	0.834909	0.691164	0.36161	0.515446	0.548256	0.970979	0.968747	1.19081	1.91135	1.42542	1.51615
BT_RS05240	TonB-dependent receptor	0.755474	0.728659	0.758213	0.571842	0.79577	0.834229	0.72522	0.852717	1.02046	1.0083	1.18987	0.953898	0.869329	1.02216
BT_RS05245	SusD/RagB family nutrient-binding outer membrane lipoprotein	0.545137	0.575163	0.524594	0.684081	0.611854	0.634548	0.615287	0.57763	1.09623	1.18521	1.18964	0.964235	0.969646	0.910301
BT_RS05250	glycoside hydrolase family 18	0.406004	0.398539	0.456174	0.52128	0.300981	0.458766	0.333521	0.42046	1.26737	0.823317	1.18951	0.656066	0.726995	0.916502
BT_RS05255	DUF1735 and LamG domain-containing protein	1.12836	1.23641	1.15091	1.10265	1.21906	1.28063	1.25407	1.31256	0.947796	0.912079	1.18937	0.951925	0.979258	1.02493
BT_RS05260	SusC/RagA family TonB-linked outer membrane protein	0.802986	0.806959	0.7735	0.820476	0.833949	0.740907	0.858369	0.785615	1.12261	1.17577	1.18924	1.12558	1.15854	1.06034
BT_RS05265	SusD/RagB family nutrient-binding outer membrane lipoprotein	0.382497	0.39413	0.24764	0.431026	0.605224	0.430656	0.383768	0.383138	1.19283	1.25951	1.18907	1.40535	0.891125	0.889661
BT_RS05270	glycoside hydrolase family 18	0.346062	0.377883	0.461673	0.514464	0.258202	0.404055	0.373281	0.428739	1.31164	1.6006	1.18888	0.639027	0.923837	1.06109
BT_RS05275	DUF1735 and LamG domain-containing protein	0.605462	0.819979	0.737299	0.531203	0.570624	0.889403	0.694279	0.808484	1.22478	1.27708	1.18888	0.641581	0.780613	0.909019
BT_RS05280	DUF4999 domain-containing protein	0.735349	0.536606	0.439775	0.349917	0.84574	0.504758	0.765475	0.618141	1.09922	1.11918	1.18888	1.67553	1.51652	1.22463
BT_RS05285	family 20 glycosylhydrolase	0.485659	0.596605	0.498898	0.594073	0.508327	0.444149	0.494046	0.47487	0.996829	0.971631	1.18864	1.1445	1.11234	1.06917
BT_RS05290	FecR domain-containing protein	0.163796	0.219738	0.203353	0.210769	0.208401	0.190965	0.302878	0.206499	1.29737	1.5147	1.18847	1.0913	1.58604	1.08135
BT_RS05295	RNA polymerase sigma-70 factor	0.338296	0.133318	0.0523541	0.374911	0.176196	0.152957	0.204597	0.146118	1.0141	1.29924	1.18841	1.15193	1.33761	0.955285
BT_RS05305	radical SAM protein	0.319937	0.437032	0.254256	0.151728	0.244482	0.297132	0.150756	0.265334	0.902894	1.32744	1.18823	0.822807	0.507369	0.892984
BT_RS05310	energy transducer TonB	0.214188	0.388413	0.223054	0.117449	0.246022	0.386075	0.366001	0.329576	0.985472	1.1903	1.18774	0.637238	0.948006	0.853659
BT_RS05315	PD-(D/E)XK nuclease family protein	0.0321703	0.0230253	0.00370956	0.0298849	0.0267522	0.030191	0.0254943	0.0270083	0.982154	1.31388	1.18774	0.8861	0.844433	0.894582
BT_RS05320	hybrid sensor histidine kinase/response regulator	5.78499	6.23787	5.45453	5.2852	6.07619	6.53922	6.01667	5.91941	1.03317	1.33228	1.18741	0.929192	0.920089	0.905217
BT_RS05325	SDR family oxidoreductase	6.62256	7.59527	3.79404	3.46778	6.06568	8.46013	7.30873	6.43575	1.33008	1.62423	1.18608	0.716973	0.863903	0.760716
BT_RS05330	hypothetical protein	1.90887	1.32675	1.23992	1.22881	1.82032	1.28568	1.61568	1.6846	1.12562	1.16695	1.18598	1.41585	1.25667	1.31028
BT_RS05335	hypothetical protein	0.288024	0.227292	0.298909	0.287383	0.191613	0.329216	0.259582	0.27405	0.967974	0.966648	1.18575	0.582028	0.788486	0.832432
BT_RS05340	FimB/Mfa2 family fimbrial subunit	0.829726	0.957438	1.04719	1.09693	0.57042	1.02525	0.707082	0.766488	0.819366	0.941067	1.1844	0.556374	0.689671	0.747615
BT_RS05345	Mfa1 family fimbria major subunit	0.946635	0.96059	1.14339	1.14093	0.756989	1.00528	0.957312	0.980314	1.03717	1.14468	1.1842	0.753013	0.952282	0.975164
BT_RS05350	DUF3868 domain-containing protein	0.317034	0.210045	0.349142	0.381285	0.327328	0.343174	0.310525	0.317751	1.30741	0.964528	1.18406	0.953827	0.904863	0.92592
BT_RS05355	DUF3575 domain-containing protein	0.409001	0.7122	0.503426	0.634225	0.497521	0.80544	0.497494	0.576947	1.01219	1.16846	1.18406	0.617702	0.617667	0.716313
BT_RS05360	hypothetical protein	0.649884	0.638816	0.570078	0.541538	0.61249	0.741113	0.606736	0.512471	1.18089	0.992086	1.18406	0.826446	0.818681	0.691487
BT_RS05365	hypothetical protein	1.02147	0.441254	0.523693	0.634225	0.311024	0.530362	0.597779	0.616788	1.06842	0.918598	1.18406	0.586437	1.12711	1.16296
BT_RS05370	ParB/RepB/Spo0J family partition protein	0.519199	0.523329	0.352306	0.38544	0.606951	0.673941	0.561794	0.577135	0.955959	0.661391	1.18406	0.9006	0.833595	0.856359
BT_RS05375	DUF3440 domain-containing protein	0.440378	0.489944	0.374623	0.393657	0.393504	0.474167	0.401668	0.548471	0.991002	0.984597	1.18362	0.829885	0.847104	1.1567
BT_RS05380	hypothetical protein	0.63784	0.758676	0.573073	0.956	0.507211	0.701241	0.652905	0.84396	1.07293	1.06044	1.18358	0.723305	0.931071	1.20352
BT_RS05390	DUF4251 domain-containing protein	0.234449	0.228578	0	0.377106	0.207149	0.317696	0.278694	0.209132	1.15016	1.13304	1.18326	0.652036	0.877236	0.658277
BT_RS05395	DUF4136 domain-containing protein	0.546367	0.668722	0.741481	0.545728	0.261425	0.464207	0.459629	0.491865	0.998468	0.872668	1.18289	0.563166	0.990139	1.05958
BT_RS05400	porin family protein	1.66229	2.23402	1.48724	1.78002	2.00049	1.87264	2.01991	1.85539	0.85474	1.1922	1.18255	1.06827	1.07864	0.990787
BT_RS05405	histidine kinase	0.715573	0.850626	0.798628	0.797363	0.915607	0.788436	0.860963	0.779006	1.51223	0.934426	1.18255	1.1613	1.09199	0.98804
BT_RS05410	LytTR family DNA-binding domain-containing protein	0.284984	0.39034	0.204383	0.243933	0.304615	0.285765	0.396603	0.252969	1.08289	1.27732	1.18218	1.06597	1.38787	0.885235
BT_RS05420	pyridoxal phosphate-dependent aminotransferase	0.271699	0.223475	0.419628	0.397293	0.244427	0.300601	0.199004	0.211514	1.32392	1.77569	1.18192	0.813127	0.662022	0.703637
BT_RS05425	YqgE/AlgH family protein	0.798109	0.875789	0.665367	0.772659	0.855936	0.759933	0.785154	0.811758	0.621629	0.875842	1.18167	1.12633	1.03319	1.0682
BT_RS05435	hypothetical protein	0.0843366	0.112765	0.236175	0.169127	0.0851613	0.110894	0.114574	0.0429882	1.09591	1.17852	1.18153	0.767953	1.03319	0.387652
BT_RS05440	recombination mediator RecR	0.114047	0.0574773	0.0171972	0.0615752	0.0868149	0.15073	0.111237	0.0751251	0.921056	0.919612	1.18089	0.575965	0.737992	0.49841
BT_RS05445	sodium:solute symporter	3.18591	3.32715	2.8268	2.81805	3.12902	3.07988	2.91456	3.03931	1.00464	0.887777	1.18082	1.01596	0.946323	0.986829
BT_RS05450	ribosome biogenesis GTP-binding protein YihA/YsxC	0.347198	0.441616	0.38393	0.374911	0.188781	0.387855	0.268093	0.311294	0.894382	1.06572	1.1807	0.486731	0.691218	0.802603
BT_RS05455	DUF4923 family protein	1.80721	1.6069	2.10786	2.90158	2.19716	1.58024	1.68997	1.72813	0.835394	1.00842	1.18041	1.3904	1.06944	1.09359
BT_RS05460	DUF1573 domain-containing protein	0.27382	0.256284	0.268381	0.26426	0.290323	0.218427	0.249546	0.195401	1.09595	1.09474	1.18007	1.32915	1.14247	0.894582
BT_RS05465	oligopeptide transporter%2C OPT family	0.406146	0.362277	0.347317	0.36829	0.339104	0.421497	0.403948	0.408485	1.09654	0.93697	1.17858	0.804522	0.958364	0.96913
BT_RS05470	DUF1460 domain-containing protein	0.385258	0.416312	0.418799	0.589976	0.391148	0.563066	0.519026	0.379896	0.793687	1.70544	1.17843	0.694675	0.921786	0.674692
BT_RS05475	PorV/PorQ family protein	0.139463	0.288258	0.182257	0.132555	0.328597	0.242469	0.239464	0.161724	0.824213	1.03723	1.17843	1.35521	0.987607	0.666989
BT_RS05480	lipoyl(octanoyl) transferase LipB	0.673741	0.53415	0.605976	0.584154	0.795586	0.544742	0.477393	0.673105	0.610528	0.807841	1.17843	1.46048	0.876365	1.23564
BT_RS05485	AraC family transcriptional regulator	1.23072	1.47322	1.48562	1.739	1.13548	1.45076	1.31925	1.46068	1.09489	1.22552	1.17826	0.782681	0.909348	1.00683
BT_RS05490	heavy metal translocating P-type ATPase	0.337477	0.302131	0.345155	0.360452	0.35263	0.327129	0.248063	0.399634	0.926598	1.66811	1.17795	1.07795	0.758304	1.22164
BT_RS05495	heavy-metal-associated domain-containing protein	0.0753005	0.0704781	0.413307	0.158556	0.0212903	0.0924116	0.202892	0.193447	1.1521	1.18965	1.17772	0.230386	2.19553	2.09332
BT_RS05500	TonB-dependent receptor	0.60535	0.599667	0.467731	0.635775	0.574683	0.547691	0.672319	0.636941	1.12265	1.36519	1.17695	1.04928	1.22755	1.16296
BT_RS05505	helix-turn-helix domain-containing protein	0.208525	0.243963	0.579084	0.304916	0.245658	0.458504	0.358045	0.334812	0.897982	1.23127	1.17692	0.535781	0.780898	0.730228
BT_RS05515	transposase family protein	0.189466	0.341023	0.228557	0.562619	0.247243	0.518697	0.288746	0.312011	1.02522	1.2012	1.1769	0.476661	0.556675	0.601529
BT_RS05535	methylglyoxal synthase	0.706731	0.689819	0.732275	0.566905	0.556641	0.594738	0.728091	0.626812	1.04893	0.909613	1.17686	0.935943	1.22422	1.05393
BT_RS05540	arginase family protein	0.629178	0.657796	0.61668	0.5755	0.52043	0.805007	0.907046	0.534965	1.21366	1.29972	1.17672	0.646491	1.12676	0.664546
BT_RS05545	alpha-glucan family phosphorylase	0.73941	0.815001	0.718494	0.74724	0.691873	0.894431	0.822705	0.888995	0.568311	1.15861	1.17672	0.773534	0.919808	0.993922
BT_RS05550	cation:proton antiporter	0.48498	0.442629	0.297978	0.406446	0.566226	0.544846	0.495239	0.335756	0.973861	1.16479	1.17637	1.03924	0.908953	0.61624
BT_RS05555	6-phosphofructokinase	0.462823	0.732285	0.432028	0.444731	0.685445	0.544327	0.620029	0.577982	1.51884	1.85827	1.17633	1.25925	1.13907	1.06183
BT_RS05560	RNA polymerase sigma factor	0.344797	0.211434	0.0699203	0.271214	0.26893	0.321009	0.320356	0.322412	0.917874	1.428	1.17599	0.837767	0.997966	1.00437
BT_RS05565	Hsp20/alpha crystallin family protein	0.64453	0.62691	0.767983	0.421338	0.589578	0.589366	0.470716	0.441907	0.910373	1.09058	1.17589	1.00036	0.798682	0.749801
BT_RS05570	2%2C3-diphosphoglycerate-dependent phosphoglycerate mutase	0.419273	0.439783	0.368434	0.380535	0.275923	0.483497	0.572871	0.423004	1.01689	0.909146	1.1755	0.570681	1.18485	0.874884
BT_RS05575	class I fructose-bisphosphate aldolase	0.65576	0.947226	0.779379	0.607043	0.47447	0.874477	0.748825	0.766419	0.869133	1.44329	1.17537	0.542576	0.856311	0.876431
BT_RS05580	ferritin	0.415322	0.430748	0.308055	0.334839	0.301503	0.282401	0.533731	0.304389	1.02569	1.15808	1.17485	1.06764	1.88998	1.07786
BT_RS05585	MarC family protein	0.819939	0.908384	0.820053	0.91023	0.851613	1.1038	0.802285	0.997088	0.726529	1.08909	1.17485	0.771525	0.726836	0.903319
BT_RS05590	ferritin	0.514637	0.806531	0.398839	0.546021	0.473745	0.697677	0.550108	0.649094	0.890354	1.06116	1.17485	0.679032	0.788486	0.930365
BT_RS05595	hypothetical protein	0.619616	0.628262	0.708526	1.04194	0.47447	1.12478	0.818388	0.884329	1.12713	0.989663	1.17431	0.421833	0.727598	0.786224
BT_RS05610	phage integrase SAM-like domain-containing protein	0.324325	0.278258	0.498017	0.294032	0.259814	0.454411	0.295574	0.358735	1.18629	1.25962	1.17423	0.571761	0.650456	0.789452
BT_RS05615	NAD(P)H-dependent oxidoreductase	1.71812	1.09588	1.47194	1.80888	1.45734	1.13237	1.09935	1.70742	1.06133	1.15841	1.1738	1.28698	0.970841	1.50783
BT_RS05620	alpha/beta fold hydrolase	0.394014	0.496625	0.236862	0.368735	0.349062	0.344932	0.507924	0.423634	1.30495	0.735439	1.17352	1.01198	1.47254	1.22817
BT_RS05625	aldo/keto reductase	0.291188	0.363386	0.262753	0.170316	0.169887	0.363029	0.311343	0.270463	1.17159	1.34125	1.1732	0.467972	0.857627	0.745019
BT_RS05630	DNA-binding protein	0.903606	1.14584	0.838042	1.22753	1.07138	1.19837	1.18578	1.17871	1.13098	1.19832	1.17292	0.894035	0.989497	0.983595
BT_RS05635	cyclic nucleotide-binding domain-containing protein	0.474023	0.45753	0.406531	0.207942	0.460709	0.509021	0.316958	0.391122	1.07814	1.0193	1.17188	0.905088	0.622681	0.768382
BT_RS05640	RagB/SusD family nutrient uptake outer membrane protein	1.23722	1.21761	1.0319	1.07665	1.07597	1.18506	1.11333	1.1102	0.634377	1.4399	1.17173	0.907945	0.939466	0.936826
BT_RS05645	SusC/RagA family TonB-linked outer membrane protein	0.621166	0.592675	0.528045	0.493834	0.488801	0.582224	0.497041	0.535082	2.80461	1.309	1.17173	0.839542	0.853694	0.919031
BT_RS05655	carboxymuconolactone decarboxylase family protein	0.512493	0.470205	0.389954	0.573879	0.529081	0.562745	0.529051	0.608733	1.00907	1.309	1.17173	0.940178	0.940126	1.08172
BT_RS05660	lactonase family protein	0.394301	0.584327	0.404872	0.436544	0.484424	0.650961	0.636111	0.619701	1.11673	1.08619	1.17173	0.744167	0.977186	0.951977
BT_RS05665	helix-turn-helix domain-containing protein	0.329654	0.341601	0.23079	0.382187	0.324556	0.238404	0.326555	0.264651	0.934871	0.926371	1.17173	1.36137	1.36976	1.11009
BT_RS05670	site-specific integrase	0.193003	0.33939	0.171972	0.338664	0.272847	0.244038	0.375425	0.237896	1.12685	0.867214	1.17173	1.11805	1.53839	0.974831
BT_RS05675	hypothetical protein	0.277485	0.186462	0.195263	0.0374542	0.241402	0.17027	0.169155	0.182785	1.29101	0.436334	1.17173	1.41776	0.993451	1.0735
BT_RS05680	relaxase/mobilization nuclease domain-containing protein	0.0412068	0.088155	0.207711	0.1756	0.0499317	0.0903045	0.0699762	0.0378072	0.400659	0	1.17173	0.552926	0.774891	0.418664
BT_RS05685	plasmid mobilization relaxosome protein MobC	0.30606	0.15005	0.0857088	0.230162	0.370864	0.286178	0.508192	0.260009	0.946125	1.232	1.17136	1.29592	1.77579	0.908559
BT_RS05695	helix-turn-helix domain-containing protein	0.104262	0.19517	0	0.0304916	0.147395	0.117292	0.179022	0.0868032	0.803902	1.06948	1.17128	1.25665	1.5263	0.740063
BT_RS05700	helix-turn-helix domain-containing protein	0.870139	0.563825	1.37769	1.20385	1.11183	0.698221	0.610002	0.883647	1.26662	1.13875	1.17123	1.59237	0.873652	1.26557
BT_RS05710	hypothetical protein	0.572284	0.338295	0.472351	0.317112	0.170323	1.05349	0.477393	0.300918	1.02556	0.888171	1.17106	0.161674	0.453153	0.285638
BT_RS05715	hypothetical protein	0.744958	0.852193	1.40623	0.750418	1.01413	0.888844	1.06047	0.80726	1.31151	1.26329	1.17049	1.14096	1.19309	0.908213
BT_RS05720	sigma-70 family RNA polymerase sigma factor	0.550862	0.461311	0.682004	0.356115	0.314232	0.438831	0.436546	0.43448	1.04848	1.21196	1.16986	0.716065	0.994793	0.990084
BT_RS05730	hypothetical protein	1.33389	1.63106	1.34957	1.20805	2.34194	1.75582	1.90957	2.18012	1.10074	1.2313	1.16952	1.33381	1.08757	1.24165
BT_RS05735	GNAT family N-acetyltransferase	1.68974	1.44621	1.11593	1.74412	1.86503	1.48043	1.4823	1.34768	0.930904	1.09904	1.16941	1.25979	1.00126	0.910329
BT_RS05745	site-specific integrase	0.143361	0.182972	0.178835	0.129589	0.202668	0.157277	0.117053	0.182907	1.02667	1.2686	1.16844	1.2886	0.744246	1.16296
BT_RS05750	TonB-dependent receptor	0.470741	0.57733	0.487907	0.69309	0.504849	0.534548	0.433084	0.528987	0.773412	1.3598	1.16823	0.944439	0.810187	0.989596
BT_RS05755	hypothetical protein	0.747343	0.419689	0.292999	0.214587	0.422605	0.516949	0.43073	0.601189	1.037	0.918402	1.16797	0.817499	0.833217	1.16296
BT_RS05760	hypothetical protein	1.44577	1.57871	1.41705	0.792781	0.936774	1.75582	1.71861	1.4616	1.28067	1.28344	1.16779	0.533525	0.97881	0.832432
BT_RS05765	cation diffusion facilitator family transporter	0.504611	0.527213	0.460082	0.607455	0.67189	0.619277	0.585891	0.661572	1.09285	0.933506	1.16771	1.08496	0.946088	1.0683
BT_RS05770	hypothetical protein	0.310113	0.47041	0.377322	0.412809	0.377935	0.400268	0.44067	0.419708	0.982696	0.958509	1.1672	0.944205	1.10094	1.04857
BT_RS05775	YecH family protein	0.254863	0.281912	0.227092	0.284588	0.75335	0.312778	0.348864	0.413348	0.902225	2.14095	1.16652	2.40858	1.11537	1.32154
BT_RS05780	DUF3298 and DUF4163 domain-containing protein	0.884516	0.637281	0.785865	0.826278	0.710677	0.980083	0.912762	1.02173	0.474855	1.16356	1.16652	0.725119	0.93131	1.04249
BT_RS05790	MBL fold metallo-hydrolase	0.212114	0.190589	0.415802	0.253094	0.13194	0.249902	0.161372	0.139258	0.921618	1.22307	1.16636	0.527968	0.645743	0.55725
BT_RS05795	aminomethyl-transferring glycine dehydrogenase	0.447047	0.482515	0.387825	0.510718	0.451803	0.559139	0.545735	0.447983	1.0541	0.932094	1.16608	0.808034	0.976029	0.801201
BT_RS05800	nitroreductase	0.722885	0.578662	0.820399	0.433943	0.389949	0.449412	0.61056	0.59731	1.05649	1.05695	1.16606	0.867687	1.35858	1.32909
BT_RS05805	HpaII family restriction endonuclease	0.848691	0.897136	0.929696	0.858481	1.13627	0.922073	1.04446	0.869265	0.99337	1.05586	1.16592	1.2323	1.13273	0.942728
BT_RS05810	YigZ family protein	0.819032	0.899898	1.60553	1.28095	1.17044	0.928668	0.910104	0.832235	0.974315	1.172	1.16566	1.26035	0.98001	0.89616
BT_RS05815	DUF1015 domain-containing protein	0.795	0.906728	0.766434	0.907124	0.786104	0.975653	0.8297	0.855631	1.08372	1.00651	1.1655	0.805721	0.850405	0.876983
BT_RS05820	NAD(P)-binding domain-containing protein	0.647535	0.606066	0.888542	0.805692	0.715688	0.628519	0.541149	0.609117	1.14374	1.29601	1.165	1.13869	0.860991	0.96913
BT_RS05825	3-phosphoserine/phosphohydroxythreonine transaminase	1.32495	1.06905	1.47278	1.78153	1.33483	1.27715	1.21092	1.2027	1.39756	1.1018	1.16396	1.04517	0.94814	0.941711
BT_RS05830	DEAD/DEAH box helicase	0.121835	0.220462	0.103493	0.149648	0.0574121	0.13706	0.209195	0.185477	1.10527	1.29997	1.16365	0.418884	1.5263	1.35326
BT_RS05865	C1 family peptidase	0.150924	0.27165	0.318609	0.312359	0.268067	0.265955	0.236141	0.342433	0.66316	0.86665	1.16365	1.00794	0.887896	1.28756
BT_RS05870	BamA/TamA family outer membrane protein	0.349366	0.310844	0.295924	0.378416	0.304873	0.296423	0.3213	0.255467	1.00982	1.17534	1.16283	1.02851	1.08393	0.861833
BT_RS05875	TolC family protein	0.614452	0.635994	0.55265	0.723016	0.602942	0.758514	0.641616	0.675775	1.06842	1.29853	1.16236	0.794899	0.845885	0.89092
BT_RS05880	hypothetical protein	0.809962	0.915172	0.963138	0.87494	0.866514	0.850734	0.880896	0.80885	0.960115	0.91561	1.16208	1.01855	1.03545	0.950768
BT_RS05885	O-antigen ligase family protein	0.590259	0.637713	0.628531	0.703273	0.597503	0.639428	0.565942	0.647424	1.01036	1.27485	1.16154	0.934433	0.885074	1.0125
BT_RS05890	glycosyltransferase family 2 protein	0.192769	0.310104	0.236175	0.200838	0.289548	0.229181	0.210053	0.197746	0.954963	1.11207	1.16136	1.26341	0.916538	0.862838
BT_RS05895	glycosyltransferase	1.17743	1.5377	1.00196	1.22521	1.17419	1.51779	1.36346	1.23428	1.16127	1.21768	1.16112	0.773621	0.898321	0.813211
BT_RS05900	N-acetylmuramoyl-L-alanine amidase	0.232007	0.228578	0.454797	0.257118	0.241674	0.254756	0.241922	0.365981	0.973517	1.03452	1.16069	0.948648	0.949622	1.43659
BT_RS05905	HU family DNA-binding protein	0.0395019	0.138645	0.212945	0.294585	0.0418826	0.0363586	0.0782611	0.0986615	2.2386	2.3936	1.16057	1.15193	2.15248	2.71356
BT_RS05910	DUF4248 domain-containing protein	0.10507	0.255688	0.0823867	0.0368735	0.0594149	0.206314	0.416331	0.164955	1.10234	1.01396	1.16057	0.287982	2.01795	0.799532
BT_RS05915	VOC family protein	0.0976872	0.171433	0	0.085706	0.0517873	0.157349	0.0677382	0.104566	1.28628	1.09919	1.1601	0.329123	0.430495	0.664546
BT_RS05920	bifunctional DNA primase/helicase	0.292166	0.307284	0.543203	0.258975	0.208645	0.423245	0.334175	0.369699	1.22435	1.03967	1.15993	0.492966	0.789555	0.873487
BT_RS05925	DUF4373 domain-containing protein	0.307611	0.272487	0.172286	0.14458	0.132013	0.225833	0.252481	0.199915	1.07808	1.19301	1.15968	0.584561	1.118	0.885235
BT_RS05930	helix-turn-helix transcriptional regulator	0.95676	1.3764	1.04195	1.52338	0.801518	1.42423	1.26369	0.94827	0.840059	0.815379	1.15921	0.562775	0.88728	0.665815
BT_RS05935	hypothetical protein	0.605634	0.693822	0.721823	0.620622	0.472611	0.826501	0.656575	0.726075	1.03871	0.974388	1.15899	0.571821	0.794403	0.878492
BT_RS05940	glycosyltransferase	0.355705	0.359774	0.393626	0.392615	0.300092	0.362605	0.345542	0.4176	1.09598	1.17473	1.15897	0.8276	0.952941	1.15167
BT_RS05945	lipopolysaccharide biosynthesis protein	0.771371	0.838861	0.820853	0.818562	0.934697	0.865513	0.986806	0.775885	1.10071	1.8585	1.15885	1.07993	1.14014	0.896445
BT_RS05950	glycosyltransferase family 4 protein	1.32785	1.13064	1.37195	1.38789	1.11817	1.2766	1.16246	1.25886	1.12407	0.97448	1.15871	0.875891	0.910587	0.986101
BT_RS05955	SP_1767 family glycosyltransferase	0.237791	0.311587	0.256375	0.385959	0.319355	0.277235	0.268533	0.165448	1.16819	1.13788	1.1586	1.15193	0.968614	0.59678
BT_RS05960	glycosyltransferase family 4 protein	0.408383	0.601901	0.294452	0.370651	0.398157	0.371566	0.457553	0.38187	0.952606	0.788949	1.15839	1.07156	1.23142	1.02773
BT_RS05965	glycosyltransferase family 2 protein	0.394532	0.649193	0.648651	0.558296	0.422808	0.429519	0.393345	0.44956	0.897477	1.2101	1.15819	0.984376	0.915781	1.04666
BT_RS05970	hypothetical protein	1.19759	1.02636	1.08188	1.11401	1.21878	1.1023	1.06913	1.08114	1.20683	1.43597	1.15803	1.10567	0.969911	0.980806
BT_RS05975	glycosyltransferase family 2 protein	0.215966	0.193712	0.149937	0.0552644	0.114491	0.154607	0.164017	0.0931114	1.28839	1.2936	1.15795	0.740526	1.06086	0.602245
BT_RS05980	ATP-binding protein	0.682901	0.716978	0.667396	0.635614	0.744345	0.705688	0.654128	0.783958	1.26628	1.62898	1.15726	1.05478	0.926936	1.11091
BT_RS05985	endonuclease/exonuclease/phosphatase family protein	0.487119	0.697562	0.601579	0.743633	0.440727	0.63069	0.690997	0.490135	1.01958	1.10106	1.157	0.698801	1.09562	0.777141
BT_RS05990	carboxypeptidase regulatory-like domain-containing protein	2.30581	2.09768	2.34768	2.49388	2.17079	2.21686	2.17255	2.26486	1.00023	0.401056	1.15677	0.97922	0.980013	1.02165
BT_RS05995	energy-dependent translational throttle protein EttA	0.0866692	0.0811187	0.075509	0.0788556	0.0589927	0.0984848	0.0712274	0.105371	1.10345	1.27896	1.15636	0.599004	0.723232	1.06992
BT_RS06005	GyrI-like domain-containing protein	0.306524	0.322755	0.488207	0.39499	0.277602	0.376177	0.296051	0.311019	1.11472	1.13796	1.15611	0.737955	0.786999	0.826789
BT_RS06010	GyrI-like domain-containing protein	0.851807	0.506365	1.03797	0.545352	1.17165	0.572128	0.529085	0.47643	1.12778	1.10538	1.15611	2.04788	0.924768	0.832734
BT_RS06015	ribosome small subunit-dependent GTPase A	0.59902	0.769716	0.706536	0.819504	0.566945	0.682184	0.559193	0.659314	1.13965	0.907575	1.15611	0.831073	0.81971	0.966475
BT_RS06020	hypothetical protein	0.653972	0.605508	0.496244	0.61695	0.417522	0.547997	0.534977	0.451627	1.24406	1.205	1.15568	0.761906	0.976241	0.824142
BT_RS06025	GDSL-type esterase/lipase family protein	0.299904	0.371833	0.381749	0.382722	0.187208	0.360883	0.311746	0.33075	0.919342	1.33944	1.15538	0.51875	0.863841	0.916502
BT_RS06030	MATE family efflux transporter	0.123946	0.0860706	0.227293	0.175394	0.124351	0.11531	0.0982246	0.105568	0.957025	1.25069	1.15507	1.0784	0.851831	0.915519
BT_RS06035	OmpA family protein	0.650294	0.877585	0.785604	0.796098	0.609313	0.900143	0.623207	0.696086	1.21682	1.19094	1.15488	0.676907	0.692343	0.773306
BT_RS06040	monofunctional biosynthetic peptidoglycan transglycosylase	0.116126	0.095103	0.241866	0.178296	0.0307812	0.093525	0.0575172	0.108765	1.02406	1.26824	1.1547	0.329123	0.614993	1.16296
BT_RS06045	pyruvate carboxylase subunit B	0.54949	0.542872	0.634322	0.642795	0.647341	0.573201	0.544325	0.546793	1.22006	1.38103	1.15433	1.12934	0.949622	0.953928
BT_RS06050	RNA polymerase sigma factor	0.26893	0.181229	0.337393	0.245384	0.319355	0.356445	0.187547	0.276353	1.2671	1.10778	1.1543	0.895945	0.526161	0.775304
BT_RS06055	LemA family protein	0.0579854	0.171861	0.170501	0.288284	0.054649	0.213486	0.222103	0.0896546	0.97531	1.14666	1.15419	0.255984	1.04036	0.419956
BT_RS06060	M48 family metallopeptidase	0.422246	0.495323	0.386268	0.44455	0.389991	0.442194	0.58001	0.357566	1.12125	1.18583	1.15416	0.881946	1.31167	0.808618
BT_RS06065	DUF4251 domain-containing protein	0.733838	0.543322	1.05205	0.326722	0.882581	0.544388	0.68571	0.531491	0.947601	1.16055	1.15394	1.62123	1.2596	0.976309
BT_RS06075	UDP-N-acetylglucosamine 2-epimerase (non-hydrolyzing)	0.104935	0.0795071	0.107748	0.0350723	0.120089	0.16864	0.162358	0.117673	0.698585	1.16803	1.1537	0.712102	0.962744	0.697774
BT_RS06080	DUF5686 and carboxypeptidase-like regulatory domain-containing protein	0.0168308	0.0216603	0.0371172	0.0147666	0.0237936	0.0245283	0.0266762	0.018016	1.13567	0.988617	1.1537	0.970046	1.08757	0.734499
BT_RS06085	replication-associated recombination protein A	0.636583	0.455858	0.577876	0.479792	0.676459	0.461402	0.626367	0.600616	2.87653	0.966648	1.1537	1.46609	1.35753	1.30172
BT_RS06090	four helix bundle protein	0.492876	0.377436	0.409891	0.209661	0.443402	0.705688	0.437939	0.373038	0.698585	0.966648	1.1537	0.628325	0.620584	0.528616
BT_RS06095	D-2-hydroxyacid dehydrogenase	0.895108	0.869598	0.832907	0.735621	1.01713	0.928171	0.857511	0.719615	1.72592	0.966648	1.1537	1.09584	0.923872	0.775304
BT_RS06100	DUF805 domain-containing protein	1.6552	1.89698	2.08585	1.30401	2.19668	1.51313	1.9408	1.85613	0.997365	1.33325	1.15336	1.45175	1.28264	1.22668
BT_RS06105	cytochrome d ubiquinol oxidase subunit II	1.85939	2.14431	1.49702	1.71457	1.78369	2.01705	1.77801	1.70599	1.049	1.12336	1.15327	0.88431	0.88149	0.845786
BT_RS06110	cytochrome ubiquinol oxidase subunit I	0.964309	0.870087	0.747964	0.730393	0.951322	0.825851	0.912636	0.816859	1.21341	1.2246	1.15289	1.15193	1.10509	0.989112
BT_RS06115	DUF4492 domain-containing protein	0.251637	0.471043	0.762338	0.280986	0.291058	0.435153	0.362577	0.277519	1.04575	1.16723	1.15283	0.668863	0.833217	0.63775
BT_RS06120	TolC family protein	0.292114	0.258825	0.259589	0.259704	0.319355	0.227046	0.240754	0.322412	1.19679	0.976895	1.15268	1.40657	1.06038	1.42003
BT_RS06125	efflux RND transporter periplasmic adaptor subunit	0.158682	0.140269	0.172811	0.286174	0.137089	0.221788	0.15719	0.154129	1.08594	1.11244	1.15252	0.618109	0.708742	0.694937
BT_RS06130	ABC transporter ATP-binding protein	0.167604	0.3001	0.314266	0.268522	0.257544	0.272763	0.190572	0.239209	1.16584	0.960962	1.15243	0.944205	0.698673	0.876983
BT_RS06135	ABC transporter permease	0.297502	0.245201	0.278536	0.257118	0.351526	0.250669	0.288547	0.288349	0.95713	0.872668	1.1522	1.40235	1.15111	1.15032
BT_RS06140	histidine kinase	0.979327	0.921334	0.682797	0.664341	0.827825	0.737227	0.768096	0.911399	1.31944	1.08505	1.15197	1.12289	1.04187	1.23625
BT_RS06145	LytTR family DNA-binding domain-containing protein	1.64433	1.3285	1.45962	1.45627	1.05264	1.11846	1.31539	1.20109	0.810973	0.984117	1.15197	0.941151	1.17608	1.07388
BT_RS06150	SOS response-associated peptidase	1.41164	1.66244	1.30758	1.33378	1.43641	1.31359	1.2109	1.29518	0.712283	1.31414	1.15182	1.0935	0.921821	0.985984
BT_RS06155	Dyp-type peroxidase	0.98057	1.03516	1.12872	1.15041	0.70923	1.1824	1.08882	1.02114	1.10675	1.28357	1.15176	0.599821	0.920852	0.863615
BT_RS06160	6-phosphogluconolactonase	1.42913	1.49331	1.86766	1.72488	1.8707	1.48941	1.30634	1.19252	0.618562	0.624647	1.15117	1.256	0.877084	0.800664
BT_RS06165	glucose-6-phosphate dehydrogenase	3.94762	3.41346	3.31545	3.24738	5.23768	3.29793	3.45847	3.32103	1.25587	1.30441	1.15117	1.58817	1.04868	1.00701
BT_RS06175	decarboxylating NADP(+)-dependent phosphogluconate dehydrogenase	4.59884	4.21837	5.79638	4.80825	5.29143	4.75131	4.0462	3.5177	1.38708	1.12069	1.15117	1.11368	0.851596	0.740364
BT_RS06180	dicarboxylate/amino acid:cation symporter	0.125115	0.156136	0.208924	0.276457	0.0982631	0.162076	0.198302	0.119044	1.1608	0.935541	1.15079	0.606279	1.22351	0.734499
BT_RS06185	GDP-mannose 4%2C6-dehydratase	0.0759333	0.127927	0.14885	0.106592	0.0930334	0.111826	0.0481405	0.0614118	1.16604	1.04372	1.15071	0.831949	0.430495	0.549174
BT_RS06190	GDP-L-fucose synthase	0.0253111	0.0331662	0.129003	0.0977097	0.0357821	0.0217439	0.0120351	0.0144498	0.791426	0.88652	1.15065	1.64561	0.553494	0.664546
BT_RS06195	AMP-binding protein	0.607851	0.620921	0.480465	0.384205	0.392697	0.655738	0.598252	0.727613	0.848157	1.19113	1.15063	0.598863	0.912334	1.10961
BT_RS06200	hypothetical protein	0.391641	0.46372	0.342238	0.240111	0.520307	0.54144	0.422549	0.380496	1.22844	1.09707	1.15049	0.960968	0.780417	0.702749
BT_RS06205	fructose-1%2C6-bisphosphatase	0.500041	0.633349	0.671235	0.596076	0.434131	0.685374	0.499647	0.593432	1.08664	1.1543	1.15043	0.633421	0.729014	0.86585
BT_RS06210	putative transporter	0.0357542	0.05476	0.0191149	0.0399242	0	0.101719	0.0231827	0.0301536	0.947013	1.3685	1.15043	0	0.227909	0.29644
BT_RS06215	hypothetical protein	0.696021	1.12003	0.574481	1.02847	0.690497	0.989053	0.851566	0.923666	1.06842	1.2376	1.15043	0.698139	0.860991	0.933889
BT_RS06235	hypothetical protein	0.130957	0.318684	0.154027	0.27575	0.148107	0.241074	0.269831	0.149524	0.953494	1.35177	1.15026	0.614363	1.11929	0.620243
BT_RS06240	DUF3845 domain-containing protein	0.914671	0.828477	0.882043	0.595394	0.875945	1.00483	0.923609	0.821163	0.555581	1.17287	1.14986	0.871731	0.919166	0.817212
BT_RS06245	Crp/Fnr family transcriptional regulator	0.120481	0.190833	0.236175	0.113835	0.144119	0.170606	0.124857	0.231475	1.06842	1.61967	1.14986	0.844749	0.731842	1.35678
BT_RS06250	helix-turn-helix domain-containing protein	0.570383	0.797971	0.847407	0.811217	0.6281	0.788415	0.670888	0.779787	1.55094	0.94586	1.14905	0.796662	0.850932	0.989056
BT_RS06255	bifunctional metallophosphatase/5'-nucleotidase	0.961151	0.960734	1.2073	0.80779	0.875065	0.952428	0.944104	0.89676	1.41308	1.95928	1.14905	0.918774	0.991261	0.941552
BT_RS06260	HAMP domain-containing histidine kinase	1.00776	0.832564	0.7615	1.00271	0.883449	0.842932	0.890092	0.893914	0.951083	1.138	1.1487	1.04807	1.05595	1.06048
BT_RS06265	RNA-binding transcriptional accessory protein	0.210969	0.249796	0.184356	0.142723	0.262311	0.207439	0.257832	0.201337	1.05087	1.02312	1.14786	1.26452	1.24293	0.970587
BT_RS06275	leucine-rich repeat domain-containing protein	0.986222	1.13087	1.06279	0.915095	1.09493	1.00755	0.961606	1.03909	1.08089	0.99268	1.14775	1.08673	0.9544	1.0313
BT_RS06280	ATP-binding cassette domain-containing protein	0.137214	0.0971032	0.190252	0.111577	0.16086	0.176609	0.124653	0.0907529	0.83377	1.02763	1.14764	0.910828	0.705812	0.513864
BT_RS06300	hypothetical protein	0.723722	0.884892	1.14807	0.851505	0.783602	0.759828	0.747584	0.749309	1.11448	1.02915	1.14749	1.03129	0.983885	0.986155
BT_RS06305	MFS transporter	1.05393	0.945329	1.35083	1.01357	1.1461	1.01152	1.13236	1.1643	0.813278	0.687715	1.14725	1.13305	1.11946	1.15104
BT_RS06310	HlyD family secretion protein	0.82746	0.936012	0.537365	0.641351	0.918594	0.931384	0.929307	0.920141	0.969292	0.76291	1.14677	0.986268	0.99777	0.987929
BT_RS06315	TolC family protein	0.447696	0.618926	0.67632	0.663053	0.505161	0.579673	0.504517	0.571548	1.13277	1.0829	1.14617	0.87146	0.870349	0.985984
BT_RS06320	MarR family transcriptional regulator	0.012294	0.115066	0.0240995	0.129434	0	0.075438	0.10717	0.0263193	0.947307	0.958168	1.14611	0	1.42063	0.348887
BT_RS06325	hypothetical protein	0.64156	0.583559	0.991936	0.50738	0.779226	0.471299	0.64448	0.728651	1.13293	1.24874	1.14608	1.65336	1.36746	1.54605
BT_RS06330	transcriptional regulator	0.0182547	0.085428	0	0.448442	0.0516129	0.100813	0.0433994	0.0781604	1.04166	1.224	1.14608	0.511969	0.430495	0.775304
BT_RS06335	cell envelope integrity protein CreD	0.495784	0.52765	0.470261	0.526182	0.520012	0.549563	0.494292	0.413714	1.02663	1.11121	1.14595	0.946228	0.899428	0.752806
BT_RS06340	hypothetical protein	0.546798	0.563825	0.199841	0.390292	0.30134	0.477697	0.455359	0.449723	1.06842	1.12864	1.14583	0.630819	0.95324	0.941441
BT_RS06345	DUF2089 family protein	0.173031	0.125961	0.15075	0.101206	0.380508	0.141567	0.137123	0.329272	0.866611	1.09374	1.14569	2.68784	0.968614	2.32591
BT_RS06350	macro domain-containing protein	1.84197	1.60473	1.81673	2.2767	2.19454	1.61365	1.58825	1.951	1.22671	1.5902	1.14569	1.35999	0.98426	1.20906
BT_RS06355	GNAT family N-acetyltransferase	1.20888	0.937168	1.72344	2.01409	0.897646	0.771761	1.0451	1.30707	1.19108	0.964387	1.14543	1.16311	1.35418	1.69363
BT_RS06360	linear amide C-N hydrolase	0.469765	0.662106	0.46585	0.300626	0.375022	0.739292	0.643823	0.587637	0.970553	1.75866	1.1449	0.507272	0.870864	0.794864
BT_RS06365	S9 family peptidase	0.592157	0.767751	0.718358	0.677093	0.528351	0.640345	0.588514	0.607877	1.42311	1.42488	1.14484	0.825103	0.919057	0.949297
BT_RS06370	helix-turn-helix transcriptional regulator	0.311588	0.393705	0.0916197	0.164024	0.242269	0.238995	0.259274	0.189	1.10441	1.01634	1.1446	1.0137	1.08485	0.79081
BT_RS06375	DJ-1/PfpI family protein	0.102683	0.221045	0.0603857	0.0180177	0.0870968	0.16382	0.195297	0.131896	0.935408	0.824303	1.14444	0.53166	1.19214	0.805123
BT_RS06380	ATP-binding protein	0.898393	1.00025	1.01851	0.917796	0.729603	0.989515	1.10994	1.02552	1.14513	1.28886	1.14409	0.737334	1.1217	1.03638
BT_RS06385	LytTR family DNA-binding domain-containing protein	0.548255	0.633511	0.477658	0.38006	0.535846	0.589773	0.729499	0.487844	1.05019	1.1053	1.14406	0.908564	1.23692	0.827173
BT_RS06390	histidine kinase	0.944679	0.913012	0.795079	0.846834	0.856452	0.954569	0.891043	0.948916	1.13827	1.20694	1.14393	0.897213	0.93345	0.994078
BT_RS06395	TolC family protein	0.59825	0.571602	0.700382	0.925822	0.675417	0.458871	0.572871	0.670023	1.1352	1.32471	1.14361	1.47191	1.24844	1.46016
BT_RS06400	efflux RND transporter permease subunit	0.429012	0.409902	0.280327	0.235246	0.298191	0.402552	0.381064	0.37248	0.851193	0.73	1.14353	0.740751	0.94662	0.925295
BT_RS06405	efflux RND transporter periplasmic adaptor subunit	0.475849	0.435898	0.367163	0.195419	0.450854	0.571554	0.349018	0.596055	1.24132	1.50345	1.14353	0.788822	0.610648	1.04287
BT_RS06410	Na+/H+ antiporter NhaC family protein	0.699566	0.611893	0.930553	0.752594	0.959536	0.475259	0.590691	0.775571	0.894142	1.60422	1.14348	2.01897	1.24288	1.63189
BT_RS06420	GntR family transcriptional regulator	0.375595	0.555333	0.512187	0.382063	0.484804	0.504367	0.392555	0.29522	1.11737	1.08525	1.14322	0.961213	0.778313	0.585329
BT_RS06425	L-fucose isomerase	0.470119	0.731448	0.68818	0.701718	0.340933	0.644383	0.633836	0.544614	1.58961	1.32816	1.14315	0.529084	0.983632	0.845172
BT_RS06430	class II aldolase/adducin family protein	1.45935	1.33412	1.14761	1.28036	1.04353	1.42132	1.23046	1.25937	0.933336	1.03517	1.1421	0.734197	0.865721	0.886062
BT_RS06435	rhamnulokinase	1.11388	0.92907	1.1883	1.24983	1.1462	0.77649	0.873719	1.11932	1.15439	0.890723	1.1421	1.47613	1.12522	1.44151
BT_RS06440	L-rhamnose mutarotase	0.634594	0.542305	0.54086	0.823039	0.858114	0.660284	0.765286	0.65959	1.00043	0.837761	1.1419	1.29961	1.15903	0.998949
BT_RS06445	L-fucose:H+ symporter permease	0.901548	1.18288	1.041	1.15576	0.867132	1.1923	1.00155	1.06051	1.08276	1.07422	1.1415	0.727278	0.840013	0.889464
BT_RS06450	RNA polymerase sigma-70 factor	0.412516	0.422869	0.308055	0.465328	0.374895	0.452013	0.599336	0.714913	0.917031	1.03561	1.14146	0.82939	1.32593	1.58162
BT_RS06455	FecR family protein	1.05467	0.796895	1.7767	1.92773	1.66958	0.74154	1.01863	0.874138	1.05681	0.819549	1.14116	2.2515	1.37367	1.17881
BT_RS06460	TonB-dependent receptor	0.805194	1.0703	1.0427	0.981878	0.984223	1.03009	0.846932	0.972749	1.34714	1.45698	1.14116	0.955477	0.822196	0.944338
BT_RS06465	SusD/RagB family nutrient-binding outer membrane lipoprotein	1.09724	1.28768	1.03216	0.995446	1.0277	1.36116	1.00145	1.01572	1.00958	1.1413	1.14116	0.755017	0.735732	0.746215
BT_RS06470	glycoside hydrolase family 18	0.501391	0.613675	0.453629	0.502739	0.342722	0.611945	0.606929	0.538664	1.02214	0.94664	1.1411	0.560054	0.991804	0.880248
BT_RS06475	DUF1735 and LamG domain-containing protein	1.94654	1.25039	2.85981	3.30056	2.45056	1.20198	1.84462	1.81603	0.955779	1.06058	1.14103	2.03877	1.53465	1.51087
BT_RS06480	DUF1735 domain-containing protein	1.44861	1.74797	1.4964	1.75689	1.62626	2.12202	1.54473	1.59876	1.10855	1.1382	1.14032	0.766376	0.727952	0.753414
BT_RS06485	glycosyl hydrolase family 18 protein	2.17807	2.11021	2.07711	2.20016	2.15539	2.1059	2.86902	2.17182	1.09019	1.37408	1.13983	1.0235	1.36237	1.0313
BT_RS06490	response regulator	1.09006	1.07097	1.32458	1.21923	0.932719	0.987679	0.89669	0.871137	1.07622	1.19243	1.13972	0.944354	0.907876	0.882004
BT_RS06495	DUF4840 domain-containing protein	1.03151	0.865046	1.56911	1.1584	0.944941	0.936775	1.09866	1.20132	1.09017	1.08468	1.13933	1.00872	1.17281	1.28239
BT_RS06500	ABC transporter substrate-binding protein	0.771077	0.905878	0.661291	1.0359	0.692645	0.719578	0.92296	0.839703	1.16516	1.17737	1.13925	0.962572	1.28264	1.16694
BT_RS06505	ABC transporter permease	0.407642	0.489637	0.372908	0.417253	0.470628	0.487766	0.387657	0.392712	1.05652	1.36515	1.13844	0.964864	0.79476	0.805123
BT_RS06510	ABC transporter permease	0.846073	0.709532	1.57892	0.997657	0.72722	0.789132	0.965514	0.864595	1.01783	1.23681	1.13844	0.921544	1.22351	1.09563
BT_RS06515	polyamine ABC transporter ATP-binding protein	0.296009	0.317151	0.465734	0.307544	0.280812	0.363273	0.348785	0.397456	1.12566	1.0285	1.13825	0.773006	0.960118	1.0941
BT_RS06520	AhpC/TSA family protein	0.984857	1.16145	0.849459	1.22697	1.00244	1.05757	1.15511	1.34939	1.33325	1.18146	1.13768	0.947874	1.09223	1.27593
BT_RS06525	glycosyltransferase family 1 protein	0.716544	0.67659	0.799681	0.604553	0.630493	0.642017	0.571196	0.573176	1.04085	1.12152	1.13696	0.982049	0.88969	0.892774
BT_RS06530	glycogen/starch synthase	0.701355	0.754141	0.562728	0.669714	0.631792	0.714605	0.493766	0.740267	0.966128	0.868955	1.13683	0.884114	0.690963	1.03591
BT_RS06570	hypothetical protein	0.0485158	0.170283	0.190208	0.404371	0.205759	0.200949	0.173015	0.199073	1.14435	1.00596	1.13642	1.02394	0.860991	0.990666
BT_RS06575	hypothetical protein	2.62621	1.87519	4.17951	4.13315	3.3299	1.61149	2.3816	2.47303	1.18714	0.994313	1.13622	2.06635	1.47789	1.53462
BT_RS06580	GntR family transcriptional regulator	0.160317	0.0682046	0	0.102294	0.0824142	0.0894305	0.0923986	0.083203	0.933522	1.37511	1.13622	0.921544	1.03319	0.930365
BT_RS06585	hypothetical protein	0.538177	0.50993	0.573073	0.314781	0.610531	0.530007	0.542332	0.502583	1.16555	1.22702	1.13622	1.15193	1.02325	0.948256
BT_RS06590	ABC transporter ATP-binding protein	0.242665	0.245055	0.262881	0.156875	0.225693	0.215518	0.156882	0.214182	1.06621	0.978977	1.13611	1.04721	0.727928	0.993799
BT_RS06620	clostripain-related cysteine peptidase	0.637042	0.613159	0.894514	0.665936	0.581226	0.676453	0.547808	0.680289	1.11945	1.15036	1.13605	0.859226	0.809825	1.00567
BT_RS06625	hypothetical protein	0.984526	0.921475	1.00463	0.449637	0.819837	0.579296	0.908472	0.952799	1.33886	1.50345	1.13575	1.41523	1.56823	1.64475
BT_RS06630	murein L%2CD-transpeptidase catalytic domain family protein	0.816959	0.764639	0.614703	0.56472	0.804949	0.784865	0.647423	0.771433	0.790032	1.1062	1.13542	1.02559	0.824884	0.982885
BT_RS06640	trypsin-like peptidase domain-containing protein	0.222372	0.237864	0.276768	0.24155	0.149698	0.210092	0.25175	0.221658	0.705748	1.26817	1.13518	0.712534	1.19829	1.05505
BT_RS06645	dipeptide epimerase	0.150601	0.259888	0.285994	0.165163	0.239516	0.277235	0.193941	0.288827	0.973797	1.23776	1.13513	0.863947	0.699555	1.04181
BT_RS06650	C40 family peptidase	0.593249	0.699211	0.323036	0.616875	0.434866	0.687609	0.687794	0.674223	1.24709	0.868582	1.13489	0.632432	1.00027	0.980532
BT_RS06660	YihY/virulence factor BrkB family protein	0.595559	0.453623	0.756835	1.06665	0.795484	0.458697	0.524047	0.539307	0.618562	0.964528	1.13473	1.73422	1.14247	1.17574
BT_RS06665	nitroreductase family protein	0.343269	0.406332	0.47499	0.372031	0.356821	0.32215	0.464058	0.41067	1.08055	1.08963	1.13337	1.10762	1.4405	1.27478
BT_RS06670	riboflavin synthase	0.0359644	0.0504918	0.0528751	0.0788836	0.0381319	0.0441369	0.0356263	0.109075	0.935465	1.27526	1.13319	0.863947	0.807179	2.47128
BT_RS06675	sensor histidine kinase	0.743508	1.0667	0.510649	0.752308	0.598431	1.25547	0.898875	1.01468	1.1062	1.0472	1.13307	0.476661	0.71597	0.808208
BT_RS06680	LytTR family DNA-binding domain-containing protein	1.6257	1.69886	1.7017	1.62018	1.43919	1.90796	2.05133	1.79086	1.09148	1.25062	1.13295	0.754309	1.07515	0.938629
BT_RS06685	phosphate signaling complex protein PhoU	1.61863	2.11067	1.81752	2.10949	2.05498	1.8418	1.67503	2.08026	1.15322	1.02346	1.13294	1.11574	0.909449	1.12947
BT_RS06690	phosphate ABC transporter ATP-binding protein PstB	0.771458	1.01622	1.05019	1.21581	0.77756	0.955528	1.09819	1.09595	1.4798	0.996802	1.13288	0.813749	1.1493	1.14695
BT_RS06695	phosphate ABC transporter permease PstA	0.414669	0.538723	0.230514	0.23892	0.367477	0.527885	0.421806	0.41516	1.22895	0.923703	1.13274	0.69613	0.799049	0.786459
BT_RS06700	phosphate ABC transporter permease subunit PstC	0.788108	0.902967	0.754696	0.842454	0.902838	0.98665	0.699937	0.740173	0.801318	1.39627	1.13267	0.915054	0.709408	0.750189
BT_RS06705	PstS family phosphate ABC transporter substrate-binding protein	0.226735	0.187248	0.117652	0.15212	0.292251	0.204601	0.137405	0.242701	1.19184	1.22346	1.13229	1.42839	0.671573	1.18622
BT_RS06715	tetratricopeptide repeat protein	0.0603662	0.0353126	0.110938	0.066203	0.0106674	0.0648231	0.0328893	0.0538475	1.24826	0.850203	1.13229	0.164561	0.507369	0.830683
BT_RS06725	DUF3078 domain-containing protein	0.34919	0.538978	0.228169	0.311737	0.450345	0.473648	0.509758	0.402195	1.11219	1.12625	1.1321	0.950799	1.07624	0.849143
BT_RS06730	thiol peroxidase	0.333474	0.211434	0.485003	0.471893	0.395392	0.31684	0.36657	0.299382	1.02407	1.1539	1.13194	1.24792	1.15696	0.944902
BT_RS06735	DUF308 domain-containing protein	0.44219	0.287911	0.244969	0.404824	0.244612	0.300829	0.380899	0.439029	0.987789	1.3831	1.13194	0.813127	1.26616	1.4594
BT_RS06740	DUF4494 domain-containing protein	1.21987	1.13117	0.907799	1.54592	1.38919	1.25449	1.08309	1.02366	0.895573	0.915841	1.13189	1.10738	0.863369	0.815997
BT_RS06745	YggS family pyridoxal phosphate-dependent enzyme	0.385539	0.32326	0.393626	0.549661	0.238452	0.369646	0.324627	0.298052	0.97217	1.17456	1.13162	0.645081	0.87821	0.806316
BT_RS06750	dihydroorotate dehydrogenase-like protein	0.928476	0.931087	0.790862	0.756415	0.718793	0.959724	0.801494	0.788775	1.4	0.794429	1.13133	0.748958	0.83513	0.821877
BT_RS06755	PhoH family protein	0.359807	0.359725	0.14427	0.41612	0.32947	0.411461	0.275419	0.414321	0.956327	1.06437	1.13101	0.800732	0.669368	1.00695
BT_RS06765	RidA family protein	0.318069	0.460081	0.340092	0.329797	0.0817549	0.47019	0.252063	0.319832	1.03923	1.08493	1.13068	0.173876	0.536088	0.68022
BT_RS06770	DUF805 domain-containing protein	0.743473	0.995615	0.313904	0.822886	0.533606	0.919437	0.797669	0.897856	0.938918	1.02816	1.13054	0.580362	0.867563	0.976528
BT_RS06775	dTDP-4-dehydrorhamnose 3%2C5-epimerase	1.16531	0.91506	1.02601	0.83177	1.2844	1.13318	1.08783	1.15575	1.25697	0.800801	1.13038	1.13345	0.959981	1.01992
BT_RS06780	undecaprenyl/decaprenyl-phosphate alpha-N-acetylglucosaminyl 1-phosphate transferase	0.592609	0.829693	0.489632	0.550005	0.484658	0.742298	0.555018	0.650066	1.04043	1.17067	1.12977	0.652916	0.747702	0.875748
BT_RS06785	glycosyltransferase family 2 protein	0.746892	0.861341	0.941215	0.877617	0.593929	0.814313	0.565473	0.680515	0.922429	1.15778	1.12952	0.729363	0.694417	0.835692
BT_RS06790	UDP-glucose/GDP-mannose dehydrogenase family protein	1.99288	2.14331	1.78749	2.39644	2.08237	2.0128	2.12538	1.98158	1.12673	1.2515	1.12921	1.03456	1.05593	0.98449
BT_RS06795	NAD-dependent epimerase	1.23544	1.10854	1.14085	1.27203	1.42898	1.26244	1.18135	1.13664	1.14884	1.9818	1.12889	1.13192	0.935766	0.900353
BT_RS06805	glycosyltransferase family 4 protein	1.07549	1.04338	1.20334	1.27534	1.02749	1.30481	0.984623	1.18101	1.29819	1.46383	1.12889	0.787462	0.754609	0.905118
BT_RS06810	glycosyl transferase	1.07341	0.800328	1.21258	1.11734	1.30314	1.00846	0.94197	0.87419	0.69505	1.19358	1.12889	1.2922	0.934064	0.866853
BT_RS06815	CapA family protein	0.364613	0.657796	0.352191	0.389436	0.50798	0.729565	0.376889	0.516613	0.937597	0.598401	1.12869	0.696278	0.516594	0.708111
BT_RS06820	glycosyltransferase family 2 protein	0.669806	0.940365	0.656501	0.698534	0.750372	1.15159	0.881341	0.78912	1.01137	1.02687	1.1285	0.651597	0.765325	0.685243
BT_RS06825	NAD(P)-dependent oxidoreductase	0.626744	0.592301	0.405554	0.41641	0.645161	0.810235	0.419527	0.508043	1.01856	1.20438	1.12841	0.796265	0.517785	0.627032
BT_RS06830	dTDP-4-dehydrorhamnose 3%2C5-epimerase	0.482749	0.776225	0.485292	0.673321	0.227486	0.751952	0.35314	0.41516	1.16735	0.73692	1.12833	0.302527	0.469631	0.55211
BT_RS06835	CDP-glucose 4%2C6-dehydratase	1.15721	1.12919	0.859112	1.41707	1.05814	1.31139	1.04584	0.976899	1.11822	1.42289	1.12804	0.806882	0.797507	0.744935
BT_RS06840	glucose-1-phosphate cytidylyltransferase	0.455305	0.688391	0.137311	0.270406	0.544636	0.734994	0.455189	0.58484	1.07117	1.15219	1.12775	0.741008	0.619309	0.795707
BT_RS06845	glycosyltransferase	0.477289	0.555151	0.336096	0.365899	0.438908	0.614181	0.470048	0.505938	1.22054	1.08862	1.12698	0.714623	0.765325	0.823761
BT_RS06850	glycosyltransferase	0.29772	0.32754	0.0614329	0.0824858	0.251054	0.407038	0.289747	0.313093	1.18847	1.07073	1.12697	0.616781	0.711843	0.769199
BT_RS06855	sugar transporter	1.09659	1.08376	0.989956	0.829176	0.861812	1.34135	0.73467	0.947286	0.909899	0.945739	1.12674	0.642496	0.547709	0.706218
BT_RS06860	chain-length determining protein	0.613501	0.81903	0.848367	0.684295	0.712666	1.07392	0.731165	0.984204	1.2839	0.924002	1.12644	0.663612	0.680838	0.91646
BT_RS06865	SLBB domain-containing protein	0.395609	0.406038	0.475876	0.473302	0.556091	0.383439	0.295699	0.402614	1.18044	1.0472	1.12637	1.45027	0.771175	1.05001
BT_RS06875	UpxY family transcription antiterminator	0.643405	0.637624	0.834651	0.747123	0.82932	0.8767	0.719838	0.607687	1.01424	1.20925	1.12632	0.945956	0.821077	0.693153
BT_RS06880	tetratricopeptide repeat protein	0.654281	0.484552	0.498085	0.490437	0.570237	0.604167	0.631769	0.636891	0.860834	0.933335	1.1262	0.943839	1.04569	1.05416
BT_RS06890	DNA repair protein RecN	0.201524	0.319433	0.261237	0.239545	0.261917	0.265268	0.291072	0.218034	1.02328	1.22553	1.12582	0.987369	1.09728	0.821939
BT_RS06915	DUF3352 domain-containing protein	0.415728	0.437339	0.363692	0.247179	0.281712	0.385809	0.375743	0.326089	1.14541	1.32158	1.12568	0.730185	0.973907	0.845208
BT_RS06920	MBL fold metallo-hydrolase	0.621453	0.508111	1.06419	1.21581	0.878542	0.639941	0.735902	0.749321	1.13253	0.963426	1.12486	1.37285	1.14995	1.17092
BT_RS06930	DUF4348 domain-containing protein	0.0574732	0.0777002	0.0125181	0.0448215	0.0451385	0.0626962	0.0455463	0.186839	1.015	1.98968	1.12486	0.719956	0.726461	2.98007
BT_RS06935	NAD-dependent epimerase/dehydratase family protein	0.322919	0.254517	0.244319	0.178935	0.120134	0.271151	0.273865	0.250652	1.28211	1.67552	1.12486	0.44305	1.01001	0.924401
BT_RS06940	glycine C-acetyltransferase	0.629786	0.756038	0.787251	0.600591	0.806452	0.870909	0.564192	0.553636	0.42737	1.67552	1.12486	0.925989	0.647819	0.635699
BT_RS06945	DUF2721 domain-containing protein	0.597975	0.845737	0.677268	1.18917	0.601139	0.693087	0.895112	0.464652	0.997196	1.4399	1.12486	0.867335	1.29149	0.67041
BT_RS06950	ferritin	0.813246	0.866881	1.08493	0.772961	0.495	0.95646	0.733992	0.709306	1.24326	1.1424	1.12486	0.517534	0.767405	0.741595
BT_RS06955	diaminopimelate decarboxylase	0.789196	0.616274	0.576707	0.581782	0.706377	0.618943	0.680932	0.799781	1.49579	0.837761	1.12486	1.14126	1.10015	1.29217
BT_RS06960	aspartate kinase	0.575022	0.726565	0.644115	0.836023	0.510968	0.655282	0.66401	0.697582	1.00165	0.785401	1.12486	0.779768	1.01332	1.06455
BT_RS06965	ATP-binding cassette domain-containing protein	0.388327	0.468301	0.42453	0.406218	0.60176	0.42158	0.544465	0.570216	1.29855	0.773318	1.12486	1.42739	1.29149	1.35257
BT_RS06970	bifunctional phosphoribosyl-AMP cyclohydrolase/phosphoribosyl-ATP diphosphatase HisIE	0.753005	0.729656	0.555707	0.419707	0.939279	0.771908	0.751192	0.796547	0.970486	0.645774	1.12486	1.21683	0.973162	1.03192
BT_RS06975	imidazole glycerol phosphate synthase subunit HisF	0.294031	0.268488	0.337393	0.188757	0.192627	0.369646	0.289846	0.276353	0.548148	0.400669	1.12486	0.521111	0.784116	0.747615
BT_RS06980	1-(5-phosphoribosyl)-5-[(5-phosphoribosylamino)methylideneamino]imidazole-4-carboxamide isomerase	1.43824	1.42366	1.80084	1.38737	1.33065	1.69575	2.02295	1.60131	0.106842	0.20944	1.12486	0.784693	1.19295	0.944308
BT_RS06985	imidazole glycerol phosphate synthase subunit HisH	0.27521	0.197482	0.323692	0.241456	0.233437	0.19702	0.159939	0.255311	0.42737	0	1.12486	1.18484	0.811791	1.29587
BT_RS06990	formyltetrahydrofolate deformylase	0.815141	1.04091	0.470699	0.587656	0.777171	0.825888	0.856303	0.689916	1.15195	1.00968	1.12364	0.941013	1.03683	0.835363
BT_RS07005	glutamine amidotransferase	1.04052	1.17891	1.43137	1.08907	0.980645	1.33857	1.03435	0.990032	1.11908	0.839567	1.12324	0.732608	0.77273	0.739621
BT_RS07010	aldo/keto reductase	1.02344	0.927583	1.20627	1.273	1.2179	0.922128	0.954786	1.06777	1.11431	1.18212	1.12285	1.32075	1.03542	1.15794
BT_RS07015	pyridoxamine 5'-phosphate oxidase family protein	0.206539	0.0845737	0.151827	0.135905	0.218986	0.134657	0.163678	0.138176	0.8149	0.828295	1.12274	1.62625	1.21552	1.02614
BT_RS07020	AraC family transcriptional regulator	0.289894	0.288647	0.350636	0.303042	0.383662	0.389832	0.50835	0.277296	0.86458	0.840517	1.12239	0.984173	1.30402	0.711323
BT_RS07025	cyclic nucleotide-binding domain-containing protein	1.70846	1.95028	1.85843	1.83683	2.1779	1.99973	1.88609	2.03666	1.01885	1.14054	1.12166	1.0891	0.943176	1.01847
BT_RS07030	MATE family efflux transporter	0.548122	0.624544	0.50609	0.578469	0.656959	0.565437	0.64212	0.651909	0.998628	1.26296	1.12109	1.16186	1.13562	1.15293
BT_RS07035	multidrug efflux SMR transporter	0.563718	0.946605	0.455017	0.465486	0.609411	0.905464	0.670102	0.473265	0.991322	1.38187	1.121	0.673038	0.740065	0.522677
BT_RS07040	Crp/Fnr family transcriptional regulator	1.13431	1.26861	0.829126	0.961457	1.0464	1.18562	0.990336	1.06327	0.826101	1.8353	1.121	0.882573	0.835289	0.896807
BT_RS07045	DUF2867 domain-containing protein	0.176027	0.054918	0.322057	0.12355	0.132719	0.151219	0.102298	0.19261	1.05539	1.14937	1.12029	0.877661	0.676493	1.27371
BT_RS07050	OmpA family protein	0.449413	0.393782	0.253045	0.343958	0.297389	0.50753	0.333417	0.426471	1.29931	0.896334	1.12009	0.585953	0.656941	0.840286
BT_RS07055	AAA family ATPase	0.455732	0.426546	0.492888	0.3309	0.488752	0.366432	0.498149	0.157001	1.06364	1.11983	1.11983	1.33381	1.35946	0.428457
BT_RS07060	carboxymuconolactone decarboxylase family protein	0.908102	1.03087	1.07513	0.938715	0.997786	1.14204	1.00823	0.968839	1.10434	1.17155	1.11977	0.873686	0.882827	0.84834
BT_RS07065	antibiotic biosynthesis monooxygenase	1.23219	0.986693	0.912496	1.08106	1.35484	0.991324	1.43218	0.957465	0.893011	0.802334	1.11926	1.3667	1.44471	0.965845
BT_RS07070	NAD(P)H-dependent oxidoreductase	0.212919	0.179841	0.16288	0.227811	0.227586	0.200756	0.275736	0.259412	1.41925	0.187559	1.11926	1.13365	1.37348	1.29217
BT_RS07075	helix-turn-helix domain-containing protein	0.31892	0.259802	0.301008	0.259079	0.308918	0.311663	0.351024	0.345592	1.16109	1.83795	1.11912	0.991196	1.1263	1.10887
BT_RS07080	EamA family transporter	0.743473	0.802915	0.773549	0.612147	0.727644	0.912418	0.670767	0.750934	0.965029	0.675614	1.11881	0.79749	0.735153	0.823015
BT_RS07085	pyridoxal phosphate-dependent aminotransferase	0.660148	0.727422	0.596557	0.583289	0.741301	0.939438	0.556546	0.638141	1.00937	1.12796	1.11811	0.78909	0.592425	0.67928
BT_RS07090	DUF3737 family protein	0.175701	0.187942	0.0861056	0.13213	0.177419	0.184823	0.0994568	0.143294	0.929818	0.833988	1.11811	0.959942	0.538119	0.775304
BT_RS07095	alpha/beta hydrolase	0.525352	0.486791	0.484022	0.433264	0.586722	0.519009	0.328901	0.487367	1.17141	0.984117	1.11808	1.13047	0.63371	0.939033
BT_RS07100	MFS transporter	0.64736	0.736338	0.625688	0.970269	0.680019	0.761361	0.787342	0.641615	0.991577	0.724051	1.1179	0.893163	1.03412	0.842722
BT_RS07105	flavodoxin family protein	0.420644	0.495777	0.397019	0.259704	0.5396	0.406292	0.351871	0.572559	0.84926	0.926371	1.11765	1.32811	0.866055	1.40923
BT_RS07110	1-deoxy-D-xylulose-5-phosphate synthase	0.743239	0.799554	0.876589	0.692668	0.610371	0.864821	0.845621	0.759263	1.1469	0.86971	1.11745	0.705778	0.977799	0.877943
BT_RS07115	AraC family transcriptional regulator	1.83764	1.40102	2.24247	1.66564	1.84086	1.30683	1.70222	1.63268	0.591043	0.980359	1.11688	1.40865	1.30256	1.24935
BT_RS07120	DUF6198 family protein	1.11337	1.61596	2.05599	1.61387	1.50553	1.40103	1.45775	1.53146	1.43544	1.19909	1.11627	1.07459	1.04049	1.0931
BT_RS07125	TetR/AcrR family transcriptional regulator	1.12082	1.43125	1.1241	1.23491	1.08089	1.35418	0.874455	0.911433	1.10773	1.00868	1.11608	0.798188	0.645743	0.673049
BT_RS07130	acyl-CoA dehydratase activase	0.510846	0.615082	0.518311	0.533776	0.471774	0.559983	0.485191	0.526667	1.12566	0.939157	1.11593	0.84248	0.86644	0.940506
BT_RS07135	S41 family peptidase	1.02731	1.01059	0.819012	0.741749	1.29711	1.03152	1.21664	1.02073	1.0702	1.13512	1.11582	1.25747	1.17946	0.989533
BT_RS07140	homocysteine S-methyltransferase family protein	1.0469	1.26997	1.12355	1.1494	1.30636	1.23096	1.22361	1.07679	0.901135	1.11497	1.11547	1.06125	0.99403	0.87476
BT_RS07145	MBL fold metallo-hydrolase	0.850841	0.87043	0.917981	0.67126	1.1935	0.894436	0.914713	0.946055	1.05747	0.784059	1.11525	1.33436	1.02267	1.05771
BT_RS07150	methylated-DNA--[protein]-cysteine S-methyltransferase	0.158876	0.334577	0.27251	0.243933	0.280752	0.268095	0.188859	0.304697	1.19776	1.02516	1.11499	1.04721	0.704447	1.13653
BT_RS07155	flavodoxin family protein	1.00401	0.83634	0.472351	0.757546	0.652903	0.776257	0.779742	0.759459	1.12618	0.50945	1.11473	0.841092	1.00449	0.97836
BT_RS07160	Crp/Fnr family transcriptional regulator	61.3824	56.9365	67.9261	66.0283	68.6585	49.1308	63.4393	61.2414	1.08311	1.01841	1.11455	1.39746	1.29123	1.2465
BT_RS07165	alginate export family protein	0.791972	0.816166	1.13959	1.01269	0.684864	0.741877	0.871325	0.691419	0.744844	0.837761	1.11415	0.923149	1.17449	0.931986
BT_RS07170	cytochrome c biogenesis protein CcsA	103.614	102.097	101.072	102.509	105.01	91.6345	104.799	99.2344	0.600989	1.11265	1.11314	1.14596	1.14366	1.08294
BT_RS07175	cytochrome c biogenesis protein ResB	25.1211	20.7534	29.7426	28.694	30.6147	17.7242	23.8778	23.1103	0.887174	1.13135	1.11314	1.72728	1.34719	1.30389
BT_RS07180	ammonia-forming cytochrome c nitrite reductase	15.7015	15.2233	15.8773	14.713	16.684	14.0795	16.2613	15.6246	1.02231	1.19034	1.11272	1.18499	1.15497	1.10974
BT_RS07185	cytochrome c nitrite reductase small subunit	22.1225	27.3611	18.5499	15.8237	19.54	25.7954	25.5273	23.3627	1.20741	0.73219	1.11267	0.757502	0.989609	0.905694
BT_RS07190	DUF4625 domain-containing protein	0.788602	0.594579	0.622644	0.807195	1.13032	0.698967	0.624951	0.586203	1.12555	1.20125	1.11264	1.61713	0.894106	0.83867
BT_RS07195	TonB-dependent receptor	0.331783	0.308182	0.211868	0.207292	0.277159	0.313094	0.4183	0.297749	1.02438	1.04999	1.1119	0.885227	1.33602	0.950989
BT_RS07200	hypothetical protein	1.91048	2.85134	2.56419	1.96308	2.26286	2.22844	1.56858	1.73181	0.947263	1.09039	1.11133	1.01545	0.70389	0.777141
BT_RS07205	DsrE family protein	0.927179	0.970759	0.831748	0.689374	0.688696	1.04144	0.884215	1.13265	1.34542	2.67618	1.11097	0.661293	0.849032	1.08758
BT_RS07210	ASCH domain-containing protein	1.44297	1.65214	1.53789	1.57327	1.88147	1.57315	1.65422	1.41961	0.920032	0.601171	1.11097	1.19599	1.05154	0.902403
BT_RS07215	HU family DNA-binding protein	0.693057	0.714361	0.49872	0.615752	0.706922	0.80748	0.86904	0.951584	0.830352	0.990289	1.1106	0.875467	1.07624	1.17846
BT_RS07220	SIMPL domain-containing protein	0.930753	1.08893	0.881856	0.802988	1.18422	1.04707	0.952737	0.940944	0.848678	1.14375	1.11024	1.13099	0.90991	0.898648
BT_RS07225	DUF1062 domain-containing protein	1.23026	1.06412	0.948028	0.937938	1.37937	1.04646	0.880823	1.0959	1.0786	1.17686	1.10998	1.31813	0.841715	1.04724
BT_RS07230	RteC domain-containing protein	0.200084	0.259762	0.215088	0.39639	0.100369	0.285156	0.184137	0.225688	1.2772	1.07128	1.10978	0.351979	0.645743	0.791456
BT_RS07235	antibiotic biosynthesis monooxygenase	1.984	2.00403	1.27073	1.27534	0.97195	1.77189	1.54115	2.00456	0.742627	1.10825	1.10973	0.548538	0.869776	1.13131
BT_RS07240	pyridoxamine 5'-phosphate oxidase family protein	0.156018	0.340729	0.178406	0.136883	0.551404	0.295185	0.247283	0.167005	1.11942	1.07469	1.10965	1.86799	0.837721	0.565762
BT_RS07245	helix-turn-helix domain-containing protein	0.986354	1.0533	0.70074	0.801493	0.832896	1.0805	0.94954	1.00148	1.0044	0.980526	1.10941	0.77084	0.878793	0.926867
BT_RS07250	3'-5' exonuclease	0.818737	0.784994	0.919909	0.718321	1.14333	0.90063	0.814997	1.16852	0.860675	1.02227	1.10849	1.26947	0.904919	1.29745
BT_RS07255	mannonate dehydratase	2.26597	1.77822	2.35267	2.22792	2.85618	1.80274	2.35391	2.27176	0.679906	1.6184	1.10782	1.58436	1.30575	1.26017
BT_RS07260	SDR family oxidoreductase	0.700211	0.929999	1.09808	0.737198	0.782478	0.977994	0.856136	0.694791	0.752754	0.809201	1.10782	0.800085	0.8754	0.710425
BT_RS07265	substrate-binding domain-containing protein	0.6834	0.644371	0.38701	0.577375	0.980429	0.649211	0.621814	0.729716	0.910603	0.969859	1.10772	1.51019	0.9578	1.12401
BT_RS07270	YtxH domain-containing protein	2.22137	1.58576	2.73078	1.58556	2.44839	2.22943	1.89465	1.88074	0.902695	1.05066	1.10754	1.09821	0.849838	0.843595
BT_RS07275	GlsB/YeaQ/YmgE family stress response membrane protein	7.84595	9.53001	4.53629	5.22075	7.3218	8.10066	8.7328	8.4928	0.69512	0.757013	1.10679	0.903852	1.07803	1.04841
BT_RS07280	glycerate kinase	0.43507	0.389308	0.365509	0.234898	0.250077	0.404851	0.462238	0.361647	1.03133	0.799946	1.10663	0.617702	1.14175	0.893285
BT_RS07285	MFS transporter	0.210767	0.314791	0.290091	0.267539	0.28528	0.316447	0.358933	0.358413	1.05787	1.02514	1.10647	0.90151	1.13426	1.13262
BT_RS07290	RagB/SusD family nutrient uptake outer membrane protein	20.9622	24.1874	18.9825	18.8534	18.7372	27.6629	22.4452	25.2134	1.11276	1.079	1.10627	0.677342	0.811384	0.911453
BT_RS07295	TonB-dependent receptor	1.09334	1.25685	1.06992	0.94252	1.16597	1.31095	1.14382	1.25132	1.14142	0.845567	1.10623	0.889406	0.872512	0.954511
BT_RS07300	DUF4421 domain-containing protein	1.20318	1.09422	1.42278	1.0428	1.13625	1.10296	1.27777	1.24446	0.938783	0.999004	1.10603	1.03018	1.15849	1.12829
BT_RS07305	adenosylmethionine--8-amino-7-oxononanoate transaminase	0.509611	0.50429	0.514892	0.389989	0.599832	0.511076	0.469683	0.533481	1.09582	0.724986	1.10563	1.17366	0.919009	1.04384
BT_RS07310	8-amino-7-oxononanoate synthase	0.413077	0.443737	0.487687	0.518911	0.530876	0.578952	0.569152	0.639799	1.03016	0.969311	1.10524	0.916959	0.983071	1.1051
BT_RS07315	DUF452 family protein	0.230009	0.15377	0.22544	0.230627	0.174194	0.216747	0.136708	0.175861	0.85474	0.859808	1.10513	0.803672	0.630726	0.811365
BT_RS07320	malonyl-ACP O-methyltransferase BioC	0.80014	1.12335	0.851854	0.798832	1.19941	1.21052	1.07687	0.920473	1.28211	0.462973	1.10513	0.990821	0.88959	0.760394
BT_RS07325	dethiobiotin synthase	1.17134	0.884892	0.852855	1.13045	0.756989	1.10894	0.968047	0.698559	0.993447	1.12436	1.10513	0.682625	0.872949	0.629935
BT_RS07330	PAS domain-containing protein	0.680579	0.669273	0.608467	0.786729	0.741098	0.787262	0.728844	0.731784	1.00201	1.14343	1.10459	0.941362	0.925796	0.929531
BT_RS07335	biotin/lipoyl-binding protein	1.58002	1.36285	1.07291	0.942276	1.82489	1.3434	1.16211	1.54021	1.05937	1.09157	1.10421	1.35841	0.865052	1.1465
BT_RS07340	acetyl-CoA carboxylase biotin carboxylase subunit	0.609576	0.530264	0.428771	0.635483	0.46636	0.633679	0.485918	0.555265	0.973453	1.46608	1.10403	0.735955	0.76682	0.876255
BT_RS07345	acyl-CoA carboxylase subunit beta	0.361442	0.354717	0.385218	0.443341	0.446477	0.398357	0.481101	0.393155	1.06149	0.920268	1.10376	1.1208	1.20771	0.986941
BT_RS07350	DUF3575 domain-containing protein	0.737638	0.793957	0.614538	0.630989	0.769059	0.486575	0.774546	0.611924	1.13219	0.966128	1.10369	1.58056	1.59183	1.25762
BT_RS07355	DUF3868 domain-containing protein	0.666992	0.735879	0.438264	0.621148	0.526771	0.802552	0.655554	0.611585	0.915989	0.866835	1.10366	0.65637	0.816837	0.762051
BT_RS07360	L-lactate permease	0.274696	0.372124	0.40386	0.374192	0.454761	0.328246	0.340859	0.335308	1.0078	1.06948	1.10359	1.38543	1.03842	1.02152
BT_RS07365	peptide chain release factor H	0.0436525	0.171599	0.188256	0.0306389	0.0370267	0.107144	0.131456	0.224286	1.0789	1.00614	1.1028	0.345579	1.22691	2.09332
BT_RS07370	RtcB family protein	0.143491	0.134302	0.106431	0.129295	0.120615	0.15468	0.089127	0.124537	1.15222	0.903468	1.1028	0.779768	0.576201	0.805123
BT_RS07375	thioredoxin	0.843366	0.512568	1.09499	1.59517	1.33161	0.551109	1.05894	0.742524	1.40362	0.903468	1.1028	2.41624	1.92148	1.34733
BT_RS07380	LytTR family DNA-binding domain-containing protein	0.436743	0.592016	0.472351	0.422816	0.33	0.628399	0.572871	0.478244	1.02522	0.677601	1.1028	0.525145	0.911637	0.761052
BT_RS07385	histidine kinase	0.626892	0.692175	0.422427	0.739069	0.706216	0.616077	0.648168	0.695501	1.04747	1.7248	1.1028	1.14631	1.05209	1.12892
BT_RS07390	histidine kinase	0.376503	0.516839	0.295219	0.431625	0.496774	0.542148	0.481371	0.469288	0.925587	0.985602	1.1028	0.916308	0.887896	0.865609
BT_RS07395	carboxypeptidase-like regulatory domain-containing protein	0.676064	0.675771	0.793446	0.714078	0.578396	0.639049	0.660605	0.562074	1.06487	1.29074	1.10244	0.905088	1.03373	0.879547
BT_RS07400	hypothetical protein	1.21005	1.45614	1.23222	1.07542	1.44404	1.2343	1.60653	1.62608	1.08218	1.27192	1.10233	1.16993	1.30158	1.31741
BT_RS07405	hypothetical protein	5.06019	1.82679	9.30531	9.93618	6.4382	2.15873	3.74276	3.70559	1.14118	0.990901	1.10201	2.98239	1.73378	1.71655
BT_RS07410	sugar O-acetyltransferase	0.596288	0.386377	0.899145	0.740465	0.492812	0.613575	0.690645	0.45825	0.871609	1.10232	1.10184	0.80318	1.12561	0.746852
BT_RS07415	GNAT family N-acetyltransferase	0.330732	0.342717	0.41678	0.601062	0.534346	0.579837	0.561639	0.497315	1.13138	1.04176	1.10147	0.921544	0.968614	0.85768
BT_RS07420	ABC transporter permease	0.821867	0.857265	0.69799	0.805552	0.778799	0.839605	0.795063	0.738311	1.37202	1.15021	1.1013	0.927577	0.946949	0.879355
BT_RS07425	ABC transporter ATP-binding protein	0.521748	0.44587	0.81525	0.663415	0.662762	0.487191	0.527329	0.453265	0.931765	1.16897	1.10088	1.36037	1.08239	0.930365
BT_RS07430	efflux RND transporter periplasmic adaptor subunit	1.02959	1.02871	0.706823	0.663191	1.0379	0.786387	0.857242	0.849431	0.975518	0.728488	1.10041	1.31984	1.0901	1.08017
BT_RS07435	TolC family protein	0.880756	0.867124	1.65323	1.42883	1.01606	0.650068	0.852722	0.672988	1.09145	1.33609	1.099	1.56301	1.31174	1.03526
BT_RS07440	sigma-54 dependent transcriptional regulator	0.581174	0.421006	0.429173	0.293364	0.399545	0.515388	0.388013	0.397689	1.14211	1.44442	1.099	0.775232	0.752857	0.77163
BT_RS07445	ATP-binding protein	0.303369	0.186589	0.144424	0.174906	0.177675	0.19679	0.192331	0.176283	1.08246	1.06956	1.099	0.902864	0.977341	0.89579
BT_RS07450	AI-2E family transporter	2.49945	1.38483	3.45976	3.42147	2.62954	1.36185	2.11058	2.24368	1.19367	1.01213	1.09885	1.93085	1.54978	1.64752
BT_RS07455	glycosyltransferase	0.901295	0.731098	1.25034	1.27332	0.895174	0.84234	0.805829	0.910339	1.0115	0.969949	1.09874	1.06272	0.956656	1.08073
BT_RS07460	ribosomal protein S18-alanine N-acetyltransferase	1.35541	1.05717	0.489442	1.16831	1.2438	1.02869	1.16836	1.11147	1.12863	1.14656	1.09856	1.20912	1.13577	1.08048
BT_RS07465	RimK family protein	0.565447	0.556907	0.738954	0.538248	0.809816	0.612297	0.638476	0.548562	0.949711	0.888535	1.09835	1.32259	1.04276	0.895907
BT_RS07475	pyridoxal phosphate-dependent aminotransferase	0.763547	0.541272	0.921084	0.935481	0.875033	0.482388	0.658802	0.641599	1.1008	0.740446	1.09835	1.81396	1.36571	1.33005
BT_RS07480	fucose isomerase	1.1975	0.931953	1.34998	1.35465	1.27742	0.947443	1.09499	1.02671	0.473159	1.496	1.09808	1.34828	1.15573	1.08366
BT_RS07485	histidinol-phosphatase	0.482352	0.58389	0.36561	0.519116	0.481874	0.619585	0.473995	0.436002	1.00749	1.20249	1.09777	0.777736	0.76502	0.7037
BT_RS07490	ABC-F family ATP-binding cassette domain-containing protein	1.10231	0.961127	0.835901	1.07401	1.32868	0.938059	1.12413	1.23376	1.05812	1.07951	1.09763	1.41641	1.19836	1.31522
BT_RS07495	DUF3805 domain-containing protein	2.18344	2.32656	2.43638	2.16909	2.64032	2.27147	2.36389	2.81421	0.964188	0.817328	1.09743	1.16238	1.04069	1.23894
BT_RS07500	hypothetical protein	0.408666	0.488743	0.400549	0.446188	0.308121	0.462522	0.291474	0.385598	0.807833	0.561913	1.09743	0.666176	0.630183	0.833685
BT_RS07505	response regulator transcription factor	0.298583	0.338295	0.415874	0.151662	0.299916	0.245895	0.392292	0.358858	1.22918	1.21821	1.09734	1.21969	1.59536	1.4594
BT_RS07510	ATP-binding protein	0.328584	0.333169	0.232597	0.325654	0.309678	0.347243	0.361661	0.351722	1.14744	1.21893	1.09713	0.891817	1.04152	1.0129
BT_RS07515	ATP-binding protein	0.12416	0.11298	0	0.0726211	0.0438808	0.0910007	0.0901945	0.0639901	1.00511	1.13253	1.09709	0.482203	0.99114	0.703183
BT_RS07520	DUF5106 domain-containing protein	0.654535	0.536718	0.862948	0.670814	0.450372	0.550915	0.527886	0.620023	0.920081	1.23933	1.09697	0.817499	0.958199	1.12544
BT_RS07525	DUF5074 domain-containing protein	0.754705	0.920193	1.07159	0.995002	0.778563	0.836085	0.798528	0.721969	0.968675	0.938571	1.09686	0.931201	0.955081	0.863512
BT_RS07530	DUF5074 domain-containing protein	1.23164	1.02468	1.23085	1.00289	1.14939	0.950872	1.13554	1.28103	0.88672	0.997335	1.0968	1.20878	1.19421	1.34722
BT_RS07535	hypothetical protein	0.501646	0.439422	0.529503	0.41755	0.563701	0.666942	0.453608	0.463539	0.886994	1.10648	1.09656	0.845203	0.680132	0.695021
BT_RS07540	TonB-dependent receptor	0.842659	0.813495	0.831116	1.23683	0.959001	0.773981	0.797988	0.849049	1.20233	1.01166	1.09647	1.23905	1.03102	1.09699
BT_RS07545	YncE family protein	1.06419	1.1718	1.04038	0.864417	1.10043	1.00038	1.00943	1.13427	1.23774	1.0987	1.09618	1.10001	1.00904	1.13383
BT_RS07550	DUF4465 domain-containing protein	0.93575	0.942679	1.21822	0.802181	1.08051	0.907314	0.871761	0.993997	1.2835	1.2308	1.09564	1.19088	0.960816	1.09554
BT_RS07555	tryptophanase	0.970395	1.26125	1.09359	1.15815	1.02194	1.18367	1.00253	1.16068	1.24881	0.924802	1.09564	0.863361	0.846962	0.980578
BT_RS07560	N-acetyltransferase	1.35988	1.45701	1.50825	1.66405	1.44184	1.89947	1.82922	1.64717	1.04762	1.01262	1.09533	0.759075	0.963015	0.867175
BT_RS07565	(4Fe-4S)-binding protein	1.253	0.969779	0.708526	1.05704	1.36258	1.1533	1.24122	1.1005	1.01406	1.25572	1.095	1.18147	1.07624	0.95422
BT_RS07570	4'-phosphopantetheinyl transferase superfamily protein	0.212114	0.174706	0.133057	0.550852	0.299864	0.119745	0.228611	0.326953	0.765263	0.859686	1.09491	2.5042	1.90915	2.73042
BT_RS07575	gliding motility-associated protein GldE	0.276491	0.348796	0.306347	0.253127	0.283242	0.368827	0.320732	0.374598	0.934218	1.27099	1.09489	0.767953	0.8696	1.01565
BT_RS07585	A/G-specific adenine glycosylase	1.13922	0.959633	0.954175	1.09036	1.01022	1.29323	1.35011	1.15662	0.908551	1.05485	1.09476	0.781161	1.04398	0.894362
BT_RS07600	OmpA family protein	0.422014	0.246286	0.27251	0.339763	0.442184	0.453934	0.255746	0.414529	0.951444	0.550354	1.09476	0.974115	0.5634	0.913194
BT_RS07605	hypothetical protein	1.28186	1.63962	1.453	1.44812	1.23421	1.36683	1.38827	1.45597	1.13018	1.36802	1.09452	0.902971	1.01569	1.06521
BT_RS07610	site-specific integrase	2.01507	1.62663	1.68643	2.17825	1.82838	1.72895	1.81196	1.87061	1.0729	1.14373	1.09449	1.05751	1.04801	1.08193
BT_RS07615	OmpA family protein	0.612361	0.587123	0.692911	0.637719	0.640469	0.678194	0.583919	0.596861	1.14865	1.00074	1.09415	0.944375	0.860991	0.880075
BT_RS07620	hypothetical protein	0.969724	1.19641	1.31769	1.16017	1.51109	1.07513	1.0916	1.28178	0.862958	0.872084	1.09414	1.4055	1.01532	1.19221
BT_RS07625	hypothetical protein	1.03098	1.27381	1.19317	1.35905	1.35356	1.16664	1.23842	1.11883	0.967312	1.06812	1.09411	1.16022	1.06153	0.95902
BT_RS07630	site-specific integrase	0.161668	0.270204	0.384822	0.253285	0.179573	0.233834	0.31572	0.193653	1.38895	1.08211	1.09361	0.767953	1.35019	0.828166
BT_RS07635	Rpn family recombination-promoting nuclease/putative transposase	9.97581	10.1858	10.4862	9.10977	9.96852	9.5772	10.2023	10.2421	1.28383	0.923339	1.09361	1.04086	1.06527	1.06943
BT_RS07640	OmpA family protein	1.1586	1.13074	1.52382	1.59859	1.20392	1.36415	1.16144	1.47691	1.1829	1.14694	1.09361	0.882548	0.851403	1.08266
BT_RS07645	surface protein	0.842967	0.964154	0.909872	0.969465	0.950392	1.00788	0.886361	0.88149	1.26133	1.13447	1.09361	0.942965	0.879435	0.874602
BT_RS07650	site-specific integrase	0.883398	0.999753	0.362186	0.496438	0.669319	0.942421	1.0707	1.10423	0.838416	0.712679	1.09361	0.710212	1.13612	1.1717
BT_RS07660	hypothetical protein	3.2411	4.36766	2.47818	2.41184	2.75875	4.40972	3.65777	4.51679	0.970486	0.628321	1.09361	0.625605	0.829478	1.02428
BT_RS07665	replicative DNA helicase	0.196436	0.323586	0.192534	0.144769	0.49986	0.36161	0.373612	0.356055	0.0890354	0.349067	1.09361	1.38232	1.03319	0.984636
BT_RS07670	HU family DNA-binding protein	0.265466	0.191127	0.200149	0.179159	0.548497	0.225547	0.161828	0.211298	0.445177	1.22174	1.09361	2.43185	0.717492	0.936826
BT_RS07675	hypothetical protein	2.21472	2.03972	2.22283	4.10381	2.25427	2.18526	2.8784	2.65516	1.02391	1.0472	1.09361	1.03158	1.31719	1.21503
BT_RS07680	N-acetylmuramoyl-L-alanine amidase	0.448771	0.556257	0.570625	0.404371	0.54869	0.781467	0.461373	0.640496	1.12245	1.06779	1.09274	0.702129	0.590393	0.819607
BT_RS07685	winged helix-turn-helix transcriptional regulator	0.621837	0.654764	0.609485	0.818354	0.412071	0.596204	0.461993	0.624023	0.985962	0.995662	1.09257	0.691158	0.774891	1.04666
BT_RS07690	flippase-like domain-containing protein	1.80172	1.99481	1.46443	1.33978	1.45991	2.0426	1.90667	1.6934	1.14414	0.940008	1.09238	0.714729	0.93345	0.829038
BT_RS07695	phosphatase PAP2 family protein	0.167978	0.27107	0.27251	0.213441	0.262035	0.295006	0.197384	0.214941	0.996504	1.06522	1.09233	0.888235	0.669083	0.728599
BT_RS07700	CDP-alcohol phosphatidyltransferase family protein	0.226915	0.303403	0.190635	0.270185	0.263504	0.273505	0.27616	0.231327	1.11398	1.00212	1.09227	0.963432	1.00971	0.845786
BT_RS07705	GtrA family protein	0.513015	0.632939	0.639959	0.53193	0.560416	0.930078	0.933226	0.590742	1.02197	1.05631	1.09226	0.602548	1.00339	0.635153
BT_RS07710	phosphatidylglycerophosphatase A	7.00295	7.97107	5.38037	6.61972	6.25936	5.20508	8.33349	5.31979	1.22344	1.00045	1.09222	1.20255	1.60103	1.02204
BT_RS07715	inositol-3-phosphate synthase	1.86185	2.25005	2.33154	2.19766	2.00228	2.05025	2.47467	1.68254	0.988691	1.09409	1.09128	0.976605	1.20701	0.820652
BT_RS07720	DUF5686 and carboxypeptidase-like regulatory domain-containing protein	0.645585	0.661881	0.711856	0.789986	0.582419	0.68934	0.732077	0.718323	1.13221	0.922163	1.09128	0.844894	1.062	1.04204
BT_RS07725	ATP-binding protein	1.47596	1.16559	1.16718	0.934414	1.28038	1.16812	1.18961	1.35248	0.972498	1.03748	1.0912	1.09611	1.0184	1.15783
BT_RS07730	sigma-54 dependent transcriptional regulator	0.522084	0.51496	0.456606	0.394629	0.363355	0.485469	0.493306	0.4872	0.874165	1.19952	1.09077	0.748462	1.01614	1.00357
BT_RS07735	TolC family protein	0.854119	0.737661	0.761701	0.804037	0.761788	0.794027	0.732067	0.750768	1.08785	0.971042	1.09077	0.959398	0.921967	0.945519
BT_RS07740	ATP-binding protein	0.720808	0.956558	0.855118	0.772733	0.857486	0.799201	0.791814	0.804918	1.18966	0.935797	1.09029	1.07293	0.990757	1.00715
BT_RS07745	FtsX-like permease family protein	0.518817	0.68792	0.389859	0.500704	0.598981	0.530593	0.589318	0.518327	1.7393	1.70475	1.08998	1.12889	1.11068	0.976883
BT_RS07750	ABC transporter permease	0.874186	0.896875	0.790913	0.75222	0.505026	0.900046	1.02917	0.920748	1.15787	1.03259	1.08998	0.561112	1.14346	1.023
BT_RS07755	DUF2807 domain-containing protein	0.293996	0.396566	0.389859	0.546222	0.464516	0.562428	0.51394	0.43811	1.29205	0.730606	1.08998	0.825912	0.913787	0.778961
BT_RS07760	ABC transporter ATP-binding protein	0.146531	0.327628	0.271282	0.299971	0.172624	0.299713	0.270953	0.377599	1.06842	0.773794	1.08977	0.575965	0.90404	1.25987
BT_RS07765	efflux RND transporter periplasmic adaptor subunit	1.36844	1.52883	0.630179	0.853764	1.01948	1.43149	1.48726	1.24005	1.18714	0.886094	1.08961	0.71218	1.03896	0.866261
BT_RS07770	NAD(P)/FAD-dependent oxidoreductase	0.623177	0.707211	0.763498	0.546745	0.600167	0.714596	0.660531	0.800471	1.07883	0.897602	1.08956	0.839869	0.924341	1.12017
BT_RS07775	glucosaminidase domain-containing protein	0.0299207	0.0336054	0	0.0630024	0.109977	0.0403918	0.0806193	0.0298925	1.02341	1.23296	1.08911	2.72274	1.99593	0.740063
BT_RS07780	cytidine deaminase	1.32454	1.19769	1.89234	1.0833	1.17427	1.11583	1.17421	1.15347	1.15447	0.99607	1.08896	1.05238	1.05232	1.03374
BT_RS07785	helix-turn-helix domain-containing protein	0.438894	0.447032	0.683222	0.600248	0.465346	0.447536	0.496148	0.368471	1.09225	1.05771	1.08891	1.0398	1.10862	0.823332
BT_RS07790	YkgB family protein	0.363306	0.470823	0.529568	0.16346	0.316063	0.308674	0.383883	0.325736	1.03856	1.11008	1.08876	1.02394	1.24365	1.05527
BT_RS07795	FAD-dependent oxidoreductase	3.4921	2.85852	4.9504	5.69833	3.93825	3.06532	3.87126	3.46346	1.18788	1.24884	1.08876	1.28477	1.26292	1.12989
BT_RS07800	ATP-binding cassette domain-containing protein	0.511987	0.533148	0.412088	0.380773	0.613545	0.461884	0.462166	0.457304	0.807648	1.06209	1.08843	1.32835	1.00061	0.990084
BT_RS07805	NAD(+) diphosphatase	0.467264	0.565969	0.511863	0.458185	0.524568	0.598743	0.555446	0.637468	1.1573	1.33078	1.08836	0.876116	0.927687	1.06468
BT_RS07810	Crp/Fnr family transcriptional regulator	0.942058	1.16964	1.13063	1.01206	1.01922	0.837603	0.9751	0.905497	0.917281	1.23621	1.08828	1.21683	1.16416	1.08106
BT_RS07815	acyltransferase	0.728048	0.657259	0.597186	0.489259	0.627761	0.627342	0.621975	0.68904	1.17677	1.12095	1.08789	1.00067	0.991444	1.09835
BT_RS07820	DUF418 domain-containing protein	0.470244	0.427184	0.316306	0.469197	0.378012	0.608219	0.496878	0.546126	1.0441	1.05628	1.08777	0.621506	0.81694	0.89791
BT_RS07830	C69 family dipeptidase	0.39057	0.436809	0.70074	0.499481	0.52407	0.467135	0.422309	0.46295	1.06978	1.05786	1.08765	1.12188	0.90404	0.991041
BT_RS07835	M23 family metallopeptidase	0.498541	0.583267	0.501498	0.644584	0.445126	0.53535	0.483458	0.489176	0.801318	1.06815	1.08737	0.831468	0.903069	0.913751
BT_RS07840	zinc-dependent metalloprotease	0.842816	0.877561	0.969477	0.791877	0.786553	0.906624	0.907972	0.913194	1.04103	1.18146	1.08714	0.867562	1.00149	1.00725
BT_RS07845	SusC/RagA family TonB-linked outer membrane protein	1.40363	1.45785	1.37893	1.47038	1.26482	1.57141	1.43346	1.40878	1.06182	1.19064	1.08702	0.804893	0.912214	0.896507
BT_RS07850	RagB/SusD family nutrient uptake outer membrane protein	1.14634	1.24474	1.51142	1.55335	1.40141	1.36427	1.18971	1.26927	1.11367	1.24846	1.087	1.02723	0.872049	0.930365
BT_RS07855	alanine dehydrogenase	1.35174	1.20558	1.68971	1.64142	1.80708	1.142	1.37396	1.21975	1.03313	1.19507	1.08678	1.58239	1.20312	1.06808
BT_RS07860	nitronate monooxygenase	0.46918	0.287334	0.476893	0.559012	0.401241	0.252355	0.376406	0.479484	0.955011	0.966919	1.08664	1.58999	1.49158	1.90004
BT_RS07865	DUF4858 domain-containing protein	0.490752	0.371833	0.244319	0.246035	0.407453	0.430192	0.277793	0.372441	1.04299	1.18018	1.08618	0.947142	0.645743	0.865756
BT_RS07875	DUF4943 family protein	0.185885	0.125652	0.384628	0.126845	0.116793	0.209114	0.0409194	0.110541	0.927166	0.830713	1.0861	0.558511	0.19568	0.528616
BT_RS07880	outer membrane beta-barrel protein	0.664189	0.496359	1.33227	0.903454	0.589578	0.454949	0.481473	0.580525	1.03895	1.45886	1.08607	1.29592	1.0583	1.27602
BT_RS07885	sigma-70 family RNA polymerase sigma factor	3.40817	3.48407	3.73516	3.32623	3.76283	3.62816	3.64272	3.70073	0.82512	0.953887	1.08588	1.03712	1.00401	1.02
BT_RS07895	DUF4783 domain-containing protein	0.469048	0.439009	0.73016	0.605176	0.663088	0.347072	0.393576	0.236271	0.975621	1.18014	1.08561	1.91052	1.13399	0.680755
BT_RS07900	23S rRNA (pseudouridine(1915)-N(3))-methyltransferase RlmH	2.65363	2.02335	2.55607	2.36831	2.23144	2.17577	1.8854	1.98344	0.942498	1.13118	1.08545	1.02559	0.866545	0.911607
BT_RS07905	HD domain-containing protein	1.06906	0.92912	0.948028	0.863498	1.39137	0.848624	1.19684	0.980858	1.27461	1.06557	1.08539	1.63956	1.41033	1.15582
BT_RS07910	preQ(1) synthase	0.178343	0.155794	0	0.146039	0.302547	0.240756	0.160178	0.0593916	1.15277	1.87394	1.08539	1.25665	0.665311	0.246688
BT_RS07915	hypothetical protein	0.779582	0.86232	1.38927	2.3628	0.601139	0.695805	0.926704	0.657467	1.16683	1.05409	1.08539	0.863947	1.33184	0.944902
BT_RS07920	7-cyano-7-deazaguanine synthase QueC	0.0903606	0.0768852	0.499189	0.27387	0.162581	0.0756095	0.117178	0.187585	1.0554	0.985329	1.08485	2.15027	1.54978	2.48097
BT_RS07925	queuosine precursor transporter	0.0477677	0.0670629	0.0624252	0.0698485	0.0225096	0.0439667	0.0378549	0.00568126	1.02784	1.0398	1.08478	0.511969	0.860991	0.129217
BT_RS07935	hypothetical protein	1.44027	1.21065	1.13292	1.31996	1.40062	1.36788	1.6939	1.0016	1.08759	1.38062	1.08451	1.02394	1.23834	0.732232
BT_RS07940	TonB-dependent receptor	0.916053	0.873695	1.05889	1.0221	1.31261	0.786644	0.996212	0.884634	1.13961	1.13118	1.0844	1.66862	1.26641	1.12457
BT_RS07945	DUF2141 domain-containing protein	0.69397	0.460081	0.850231	0.7357	0.408774	0.558905	0.527042	0.392053	1.02981	0.782247	1.0842	0.731384	0.94299	0.701466
BT_RS07950	RNA polymerase sigma factor	0.688462	0.835669	0.927832	0.471893	0.866821	0.778897	0.622316	0.644823	0.973797	1.16018	1.0838	1.11288	0.79897	0.827867
BT_RS07955	DcaP family trimeric outer membrane transporter	1.0507	0.83787	0.757958	0.604726	0.938755	0.876835	0.782702	0.926746	1.07375	0.862811	1.08375	1.07062	0.892645	1.05692
BT_RS07960	membrane protein	0.858237	1.04744	0.985711	1.24059	0.652072	1.08574	0.898857	1.09539	1.10763	1.09524	1.08358	0.600579	0.827876	1.00889
BT_RS07965	2-hydroxyacid dehydrogenase	0.00541082	0.0253215	0.0742467	0.0379775	0.0229477	0.0298816	0.0385916	0.034751	1.04569	0.961261	1.08269	0.767953	1.29149	1.16296
BT_RS07970	pirin family protein	0.792097	0.748567	1.59795	1.3764	0.902348	0.825805	0.938534	1.03172	0.707267	0.737466	1.08261	1.09269	1.13651	1.24935
BT_RS07975	pyridoxamine 5'-phosphate oxidase	0.802267	0.711368	0.811163	0.548278	0.56111	0.627017	0.776321	0.711114	1.0801	1.10824	1.08252	0.894888	1.23812	1.13412
BT_RS07980	MBL fold metallo-hydrolase	0.399957	0.360478	0.551721	0.259928	0.356002	0.318138	0.375653	0.195561	1.06197	1.25715	1.08229	1.11902	1.18079	0.614705
BT_RS07985	DUF4468 domain-containing protein	0.492441	0.5504	0.656043	0.704694	0.446083	0.704088	0.522859	0.730118	0.807833	0.851384	1.08218	0.633561	0.742604	1.03697
BT_RS07990	VOC family protein	1.15263	0.81244	1.19947	1.37332	0.965609	1.02162	0.845775	0.995161	0.957525	0.747623	1.08214	0.945173	0.827876	0.9741
BT_RS07995	hypothetical protein	1.9628	1.96032	2.62765	2.6251	2.521	1.99756	1.74517	2.04977	0.98295	1.11303	1.08201	1.26204	0.873652	1.02614
BT_RS08000	hypothetical protein	4.16825	4.22869	4.39972	3.52915	3.13174	4.61462	4.01934	3.43213	0.908958	0.948213	1.08196	0.678656	0.871002	0.743751
BT_RS08005	methyltransferase domain-containing protein	0.733254	0.630837	0.609797	0.480867	0.586357	0.663545	0.545871	0.586684	1.01535	1.18146	1.0816	0.883672	0.822659	0.884165
BT_RS08010	TlpA family protein disulfide reductase	0.413591	0.345027	0.440626	0.347088	0.241502	0.402749	0.356263	0.352888	0.792513	1.05871	1.0816	0.599635	0.884579	0.8762
BT_RS08025	hypothetical protein	0.42783	0.352103	0.448251	0.504791	0.437972	0.348524	0.432576	0.457956	0.971295	0.939797	1.0816	1.25665	1.24117	1.31399
BT_RS08030	hypothetical protein	1.76087	1.46378	2.04383	2.33769	1.2938	1.92643	1.56989	1.76086	0.801318	0.886094	1.0816	0.671605	0.814923	0.914058
BT_RS08035	GNAT family N-acetyltransferase	0.396003	0.687372	0.45165	0.429554	0.356253	0.521334	0.427942	0.503528	1.14053	1.03701	1.08155	0.683348	0.82086	0.965845
BT_RS08040	hypothetical protein	0.391371	0.495591	0.203081	0.403965	0.520732	0.480305	0.410497	0.501073	1.19737	1.15008	1.08132	1.08417	0.85466	1.04324
BT_RS08045	hypothetical protein	0.918922	1.00342	1.14085	0.322487	1.03926	0.676641	0.728226	1.20221	0.82016	1.16452	1.0813	1.53591	1.07624	1.77674
BT_RS08050	hypothetical protein	0.908829	1.19772	1.0546	1.02649	0.827	1.09932	1.15071	1.15919	1.4391	1.68835	1.08086	0.752281	1.04674	1.05446
BT_RS08055	hypothetical protein	1.42633	1.32941	1.52049	1.45503	1.54244	1.48264	1.35986	1.43263	1.58378	0.714561	1.08075	1.04033	0.917188	0.966266
BT_RS08085	4Fe-4S binding protein	0.161937	0.200067	0.139674	0.204589	0.119043	0.178861	0.138598	0.129427	0.893538	1.06305	1.08051	0.66556	0.774891	0.723617
BT_RS08095	sulfatase-like hydrolase/transferase	0.532185	0.612251	0.49988	0.512308	0.736671	0.854949	0.667764	0.78592	0.525158	1.38444	1.08037	0.861656	0.781058	0.91926
BT_RS08100	ATP-binding protein	0.907986	0.841638	0.755456	0.917013	0.936912	0.800801	0.837558	0.764621	0.956494	1.32646	1.08022	1.16997	1.0459	0.954821
BT_RS08105	HAMP domain-containing histidine kinase	0.333343	0.379035	0.253816	0.304544	0.264831	0.360067	0.347129	0.320446	1.29066	1.09579	1.07987	0.735505	0.964067	0.889962
BT_RS08110	MATE family efflux transporter	1.53791	1.71962	1.26216	1.46802	1.68132	1.53003	1.49826	1.63303	1.44135	1.01173	1.07958	1.09888	0.979235	1.06732
BT_RS08120	IS4-like element ISBthe3 family transposase	0.0901557	0.134244	0.0642654	0.107861	0.0579329	0.0678942	0.10717	0.0614118	1.0231	1.09163	1.07941	0.853281	1.57848	0.904521
BT_RS08130	cytochrome c biogenesis protein ResB	1.23359	1.64529	1.37836	1.5585	1.7352	1.30575	1.31976	1.40849	1.07702	1.15248	1.07937	1.32889	1.01073	1.07868
BT_RS08135	cytochrome c biogenesis protein CcsA	1.04156	1.00068	0.824811	0.593073	0.643586	0.965031	0.874613	0.905706	1.09586	0.993427	1.07926	0.666907	0.906306	0.938526
BT_RS08140	heme-binding domain-containing protein	0.599791	0.59807	0.90679	0.832334	0.576363	0.668731	0.702109	0.71616	1.08232	1.04075	1.07918	0.861876	1.04991	1.07092
BT_RS08145	bifunctional methylenetetrahydrofolate dehydrogenase/methenyltetrahydrofolate cyclohydrolase FolD	0.792961	0.862997	0.722986	1.12176	0.799474	0.739292	0.82813	0.846605	1.13373	1.02409	1.07903	1.0814	1.12017	1.14516
BT_RS08150	CapA family protein	3.58105	3.44543	3.71088	3.65641	3.66036	3.48189	3.26113	3.64436	0.921426	0.945293	1.07894	1.05126	0.936599	1.04666
BT_RS08160	PspC domain-containing protein	1.5327	0.363988	1.43499	0.762675	0.840833	0.491302	0.870184	0.652986	1.09734	1.16654	1.07893	1.71144	1.77118	1.32909
BT_RS08165	DNA polymerase III subunit gamma/tau	0.177806	0.193701	0.268554	0.117638	0.160708	0.175284	0.110878	0.149765	0.914779	0.838688	1.07841	0.916842	0.632564	0.854417
BT_RS08175	hypothetical protein	0.760932	0.5935	0.248606	0.778872	0.336163	0.894933	0.615586	0.520384	0.986565	1.16495	1.07822	0.375629	0.687857	0.581478
BT_RS08180	OmpH family outer membrane protein	6.20386	6.37038	7.42014	7.49395	7.33404	6.63156	6.26311	5.81304	0.92724	1.1968	1.07799	1.10593	0.944439	0.876571
BT_RS08185	hypothetical protein	0.324371	0.346969	0.136255	0.365899	0.491315	0.497601	0.532477	0.529086	1.22269	0.879202	1.07774	0.987369	1.07009	1.06327
BT_RS08190	aminoacyl-histidine dipeptidase	1.09101	1.07324	1.32394	1.28277	1.31677	1.01558	1.28514	1.2208	0.981897	1.02508	1.07766	1.29657	1.26542	1.20207
BT_RS08195	endonuclease	0.860577	0.847857	1.1276	0.675552	0.65952	0.858802	0.778904	0.681994	1.18005	0.661665	1.07729	0.767953	0.906966	0.794122
BT_RS08200	RNA polymerase sigma-70 factor	0.730575	0.593815	0.791439	0.455427	0.421277	0.59576	0.358045	0.507627	1.6822	2.04984	1.07699	0.707125	0.600988	0.852067
BT_RS08205	FecR family protein	1.58131	1.39446	1.27577	1.14198	1.55876	1.55119	1.44497	1.49307	1.13662	1.29229	1.07699	1.00488	0.931518	0.962532
BT_RS08210	TonB-dependent receptor	0.709696	0.824428	0.769468	0.928469	0.765786	0.852659	0.783903	0.761911	1.01834	1.03084	1.07653	0.898115	0.919363	0.893571
BT_RS08215	RagB/SusD family nutrient uptake outer membrane protein	2.8641	2.09317	2.86158	3.43752	3.34317	1.77538	2.45946	2.43345	1.04864	0.846811	1.07626	1.88307	1.38532	1.37067
BT_RS08220	beta-N-acetylhexosaminidase	0.851475	0.878266	1.04235	0.518357	0.550273	0.695219	0.804223	0.806029	1.10245	1.06888	1.0762	0.79151	1.15679	1.15939
BT_RS08225	arylsulfatase	0.537474	0.442282	0.332343	0.379775	0.219278	0.440477	0.477393	0.344936	1.06977	1.01491	1.07602	0.497819	1.08381	0.783096
BT_RS08230	mechanosensitive ion channel family protein	0.184409	0.280474	0.171709	0.105165	0.175971	0.243288	0.219211	0.164496	0.966775	0.929162	1.076	0.723305	0.901037	0.676137
BT_RS08235	sulfatase-like hydrolase/transferase	0.469315	0.455649	0.459993	0.577685	0.445612	0.466356	0.463515	0.469871	0.630546	0.904141	1.07569	0.955518	0.993908	1.00754
BT_RS08240	alpha-L-fucosidase	0.480134	0.488462	0.543671	0.52852	0.467966	0.52702	0.46085	0.527776	1.32371	1.29433	1.07564	0.887946	0.874443	1.00143
BT_RS08245	DUF4981 domain-containing protein	0.990084	1.02248	1.07248	0.829942	0.997984	1.06887	1.05595	1.08814	1.03768	0.975631	1.07563	0.933682	0.987915	1.01803
BT_RS08250	glycoside hydrolase family 20 protein	0.397726	0.293885	0.469615	0.469342	0.397858	0.359656	0.357584	0.489634	1.07159	1.05806	1.07487	1.10622	0.994239	1.3614
BT_RS08255	sulfatase	0.482608	0.579843	0.503214	0.582574	0.459678	0.56287	0.607591	0.481175	1.09948	0.962817	1.07483	0.816667	1.07945	0.854859
BT_RS08260	DUF5006 domain-containing protein	0.806248	0.831499	0.697791	0.886206	0.752688	1.02119	0.795655	0.979176	1.00079	0.952671	1.07475	0.737067	0.779141	0.958854
BT_RS08265	RagB/SusD family nutrient uptake outer membrane protein	0.626262	0.720133	0.689819	0.675041	0.670329	0.867388	0.661733	0.59162	1.1705	1.14725	1.07471	0.772814	0.762903	0.682071
BT_RS08270	TonB-dependent receptor	0.908447	0.98619	0.854027	0.942843	1.04018	0.890121	1.01275	1.07432	1.11363	0.918315	1.07439	1.16859	1.13777	1.20694
BT_RS08275	glycosyl hydrolase family 18 protein	0.875928	1.00879	0.682994	0.822778	0.754944	1.01103	0.9264	0.885325	1.1977	1.28944	1.07416	0.746706	0.916291	0.875665
BT_RS08280	nucleotidyltransferase family protein	0.331202	0.377381	0.0846844	0.366385	0.305359	0.331356	0.370883	0.277454	0.872457	0.88407	1.07399	0.921544	1.11929	0.837328
BT_RS08285	phosphotransferase	0.894134	0.808503	1.26257	1.04374	1.35508	0.841585	0.98481	0.997651	1.09654	1.20924	1.07355	1.61016	1.17019	1.18544
BT_RS08290	response regulator	0.51537	0.569369	0.53863	0.525322	0.444488	0.530143	0.529754	0.540442	1.00064	1.04545	1.07353	0.83843	0.999267	1.01943
BT_RS08295	arylsulfatase	1.06661	1.07127	1.26423	1.29332	1.23233	1.12851	1.18225	1.23149	1.00793	1.15144	1.0735	1.092	1.04762	1.09125
BT_RS08300	hypothetical protein	0.155645	0.15377	0.118653	0.10621	0.158913	0.275908	0.191871	0.135752	0.961336	0.960337	1.07346	0.575965	0.695415	0.49202
BT_RS08305	DUF3987 domain-containing protein	0.536883	0.475041	0.649866	0.519941	0.559908	0.56167	0.395244	0.59039	0.99369	0.906128	1.07338	0.996862	0.703694	1.05113
BT_RS08315	DNA-binding protein	0.0216433	0.0506429	0.106067	0	0.107089	0.0531228	0.102911	0.0617795	0.969317	0.895571	1.07311	2.01588	1.93723	1.16296
BT_RS08325	N-acetylmuramoyl-L-alanine amidase	1.20481	1.09088	0.949836	1.05704	0.907153	0.91608	0.861383	0.813038	0.994508	0.89572	1.07298	0.990256	0.940292	0.887519
BT_RS08330	ATP-binding protein	0.540086	0.589748	0.339332	0.352347	0.587319	0.548096	0.625549	0.526235	1.06842	0.98508	1.07243	1.07156	1.14131	0.960115
BT_RS08335	sugar transferase	0.39776	0.68792	0.610214	0.591741	0.305603	0.57304	0.6784	0.573862	1.11488	1.42896	1.07219	0.533301	1.18386	1.00143
BT_RS08340	glycosyltransferase	0.595711	0.908384	0.892218	0.892612	0.709678	0.895365	1.11922	0.979176	1.12872	0.962904	1.07196	0.792612	1.25002	1.09361
BT_RS08345	glycosyltransferase family 2 protein	1.20085	1.63583	1.31683	0.94925	1.227	1.36429	1.24373	1.17086	1.06842	1.30022	1.0716	0.899368	0.911637	0.858224
BT_RS08350	hypothetical protein	3.01759	2.34384	4.10716	3.18577	3.78211	2.38179	2.62952	2.92479	0.788599	0.731379	1.0713	1.58793	1.10401	1.22798
BT_RS08355	glycosyltransferase	0.649723	0.868733	0.652871	0.8814	0.802729	0.911273	0.813443	0.794828	1.09895	1.01728	1.0713	0.880888	0.892645	0.872217
BT_RS08360	glycosyltransferase family 25 protein	0.594967	0.716962	0.481098	0.691644	0.557228	0.743856	0.642418	0.737699	1.10234	0.864357	1.0713	0.749108	0.863632	0.991723
BT_RS08365	CDP-glycerol glycerophosphotransferase family protein	0.725694	0.872029	0.963669	1.10907	0.900151	0.879107	0.864502	0.85531	1.46527	0.658241	1.0713	1.02394	0.983386	0.972931
BT_RS08370	bifunctional cytidylyltransferase/SDR family oxidoreductase	0.995161	0.868091	0.624252	0.642606	0.97354	0.842696	0.757099	0.755608	1.37369	0	1.0713	1.15527	0.898425	0.896656
BT_RS08375	lipopolysaccharide biosynthesis protein	0.905485	0.956509	1.25944	0.909802	0.982631	0.813837	0.836678	0.911601	0.963992	1.09444	1.0713	1.20741	1.02807	1.12013
BT_RS08380	Wzz/FepE/Etk N-terminal domain-containing protein	2.21211	2.29227	2.32304	2.11408	2.19884	2.01488	2.13262	2.30797	1.16149	1.02166	1.0713	1.0913	1.05844	1.14547
BT_RS08385	SLBB domain-containing protein	0.30345	0.290328	0.189469	0.220874	0.324121	0.299303	0.281448	0.344868	1.01755	0.997335	1.0713	1.08292	0.940344	1.15224
BT_RS08395	UpxY family transcription antiterminator	0.0093638	0.0525847	0.183556	0.0492921	0.05295	0.0919327	0.0742061	0.140324	1.26731	0.858313	1.0713	0.575965	0.807179	1.52638
BT_RS08400	tyrosine-type DNA invertase cluster 3b	0.29075	0.309481	0.424669	0.490174	0.249842	0.325335	0.171681	0.288848	0.791779	0.822801	1.0713	0.767953	0.527704	0.887848
BT_RS08405	fructose-6-phosphate aldolase	0.767446	0.586996	0.566174	0.695041	0.711622	0.602574	0.555868	0.54177	0.915792	0.748001	1.0713	1.18097	0.92249	0.899092
BT_RS08410	class I fructose-bisphosphate aldolase	0.751718	0.563825	0.666136	0.641452	0.735153	0.695061	0.603882	0.642986	1.98422	0.299201	1.0713	1.05768	0.868818	0.925079
BT_RS08415	2%2C3-diphosphoglycerate-dependent phosphoglycerate mutase	0.870946	0.733652	0.227639	0.178296	0.615624	0.766014	0.707462	0.657772	1.19562	1.496	1.0713	0.803672	0.923563	0.858694
BT_RS08420	PAS domain-containing hybrid sensor histidine kinase/response regulator	1.54281	1.65068	1.50932	1.56517	1.69638	1.70263	1.72921	1.54882	0.723343	1.09273	1.0713	0.996329	1.01561	0.909663
BT_RS08425	ATP-binding cassette domain-containing protein	0.577563	0.753316	0.650091	0.627686	0.748015	0.62192	0.652601	0.771129	1.12378	1.04019	1.07094	1.20275	1.04933	1.23992
BT_RS08430	type I pullulanase	1.76399	1.48668	1.68394	1.78228	1.82925	1.46367	1.86462	1.72531	0.998271	1.06579	1.07046	1.24977	1.27393	1.17876
BT_RS08450	Cof-type HAD-IIB family hydrolase	2.48404	1.93964	2.48942	2.26509	2.62389	2.05089	2.60999	2.32037	1.15552	0.86508	1.06984	1.27939	1.27261	1.13139
BT_RS08455	hypothetical protein	0.763611	0.643237	1.2973	0.401973	1.07951	0.655992	0.403431	0.653906	1.03144	1.03915	1.06958	1.64561	0.614993	0.996819
BT_RS08460	energy transducer TonB	0.808354	0.799957	0.625764	0.460761	0.822498	0.84987	0.803815	0.775258	1.07328	1.06993	1.0694	0.967792	0.945809	0.912207
BT_RS08470	MFS transporter	1.11595	1.07831	0.664243	0.83242	1.01555	1.13943	1.07413	0.757668	0.993635	1.08385	1.06862	0.891274	0.94269	0.664951
BT_RS08475	endonuclease III	0.383833	0.261954	0.172429	0.28063	0.361747	0.294409	0.373887	0.348091	0.884011	0.75169	1.06836	1.22873	1.26996	1.18234
BT_RS08485	MetQ/NlpA family ABC transporter substrate-binding protein	0.992851	0.908384	0.765383	0.91023	0.914696	1.0576	0.945945	1.015	1.04358	1.24203	1.06818	0.864879	0.894427	0.959721
BT_RS08490	OprO/OprP family phosphate-selective porin	0.780759	0.735868	0.899036	1.03469	0.79501	0.660003	0.886999	0.728592	1.1144	1.05982	1.06807	1.20456	1.34393	1.10392
BT_RS08500	Maf-like protein	0.549616	1.06371	1.11392	1.0298	0.987696	0.994615	1.24762	0.950616	0.905684	0.61029	1.06775	0.993043	1.25437	0.955763
BT_RS08515	hypothetical protein	0.516346	0.332254	0.221414	0.566272	0.43341	0.227728	0.217384	0.322412	1.28211	1.20831	1.06718	1.90319	0.954576	1.41577
BT_RS08525	hypothetical protein	3.52698	2.01886	2.34271	2.65965	3.17295	1.55609	2.28687	1.97607	0.809372	0.936693	1.06692	2.03905	1.46962	1.26989
BT_RS08530	carbonic anhydrase	3.48463	2.93438	3.52306	3.504	3.14768	3.02048	2.74567	3.61956	0.698317	0.862402	1.06604	1.04211	0.909017	1.19834
BT_RS08535	RagB/SusD family nutrient uptake outer membrane protein	1.50509	1.56695	1.60831	1.56124	1.58698	1.74335	1.5464	1.5369	0.969632	0.839196	1.06579	0.910306	0.88703	0.881577
BT_RS08540	TonB-dependent receptor	1.14711	1.30871	0.948028	1.02429	1.16107	1.3578	1.40125	1.27875	1.06842	0.979397	1.06552	0.855114	1.032	0.94178
BT_RS08545	GNAT family N-acetyltransferase	0.445019	0.665415	0.765974	0.266641	0.375937	0.636058	0.722541	0.592541	1.04414	0.523601	1.06521	0.591043	1.13597	0.931583
BT_RS08570	sodium ion-translocating decarboxylase subunit beta	0.527687	0.441444	0.549245	0.294988	0.521531	0.498593	0.447787	0.409888	0.764895	0.476001	1.06521	1.04601	0.898102	0.82209
BT_RS08575	tetratricopeptide repeat protein	2.09149	2.10579	2.33256	2.05232	2.45724	2.13315	2.2239	2.1214	0.778235	0.917918	1.06468	1.15193	1.04254	0.99449
BT_RS08590	efflux RND transporter periplasmic adaptor subunit	0.993709	0.896337	1.09004	0.912488	0.946237	0.720336	0.8691	0.834045	0.896949	0.439566	1.06468	1.3136	1.20652	1.15786
BT_RS08595	efflux RND transporter permease subunit	0.941963	0.676256	0.993195	1.01739	0.998733	0.689666	0.80021	0.911537	1.11442	0.946643	1.06464	1.44814	1.16029	1.32171
BT_RS08600	TolC family protein	0.383606	0.386965	0.534737	0.433786	0.222946	0.326928	0.3344	0.328495	1.05728	1.18298	1.06451	0.681943	1.02286	1.00479
BT_RS08605	sodium ion-translocating decarboxylase subunit beta	1.2282	1.30556	1.2382	1.33926	0.843345	1.30004	1.18885	1.32721	0.724356	0.887459	1.06449	0.648706	0.914468	1.0209
BT_RS08610	pyruvate carboxylase subunit B	0.453284	0.521307	0.377493	0.431481	0.439767	0.565377	0.572871	0.5518	1.04775	1.3242	1.06438	0.77783	1.01326	0.975986
BT_RS08615	OadG family protein	0.228498	0.213865	0.0814398	0	0	0.203943	0.263389	0.0889412	1.08364	1.12497	1.06421	0	1.29149	0.436109
BT_RS08620	ATP-binding protein	0.138661	0.191426	0.129111	0.13382	0.181322	0.270144	0.186806	0.212742	0.886673	0.87905	1.06406	0.671203	0.691504	0.787514
BT_RS08625	hypothetical protein	1.38351	1.06021	0.779718	1.24417	1.88251	1.08241	1.32254	1.46859	1.07826	0.995805	1.0639	1.73919	1.22185	1.35678
BT_RS08630	DUF3987 domain-containing protein	0.964043	1.2417	1.30609	1.11739	1.0211	1.0619	1.02565	0.923581	0.818277	0.831113	1.06386	0.961577	0.965864	0.869741
BT_RS08635	DUF4248 domain-containing protein	0.544639	0.53293	0.388233	0.47784	0.384976	0.683592	0.549329	0.63599	1.01706	0.775332	1.06357	0.563166	0.803591	0.930365
BT_RS08640	DNA-binding protein	0.422044	0.779901	0.424267	0.379775	0.458953	0.537868	0.454524	0.594628	1.10268	1.00733	1.06325	0.853281	0.845046	1.10553
BT_RS08650	N-acetylmuramoyl-L-alanine amidase	1.06076	0.968308	0.667452	0.827249	0.8331	0.795543	1.12084	0.897146	1.12531	0.993872	1.06324	1.04721	1.40889	1.12771
BT_RS08655	nucleotidyltransferase domain-containing protein	1.2171	1.4671	1.73517	1.10019	1.22528	1.52762	1.60755	1.59232	1.21636	0.934426	1.06306	0.802085	1.05232	1.04235
BT_RS08660	sugar transferase	0.432347	0.760759	0.88142	0.895197	0.244482	0.673853	0.452267	0.610885	0.915792	1.122	1.06293	0.362813	0.671166	0.906556
BT_RS08665	glycosyltransferase	0.94318	1.01242	1.11192	1.27308	0.755263	0.886342	0.846763	1.01666	1.15672	1.10086	1.06289	0.852113	0.955346	1.14703
BT_RS08670	EpsG family protein	0.786924	0.741607	0.617035	1.01895	0.851613	0.68934	0.825761	0.813291	1.11379	0.964938	1.06277	1.2354	1.1979	1.17981
BT_RS08675	alpha-2%2C8-polysialyltransferase family protein	0.942175	1.03654	0.982864	1.12149	1.04375	0.92975	1.0916	1.06946	1.11542	1.06992	1.06246	1.12261	1.17408	1.15027
BT_RS08680	glycosyltransferase family 4 protein	0.988679	1.11904	1.19891	1.06511	0.916622	0.925526	0.841815	0.974619	1.13965	0.628321	1.06237	0.990379	0.909552	1.05304
BT_RS08685	HAD-IIIA family hydrolase	0.394301	0.389552	0.343528	0.403597	0.48	0.416692	0.321155	0.390802	0.992345	0.855917	1.06218	1.15193	0.770725	0.937868
BT_RS08690	N-acetylneuraminate synthase family protein	0.718718	0.682439	0.490047	0.328993	0.677364	0.763794	0.8915	0.754462	0.930436	0.853991	1.06191	0.886841	1.1672	0.987783
BT_RS08695	glycosyltransferase family protein	1.06987	0.879567	1.40288	1.05281	1.01172	0.998045	0.93378	0.944022	1.0547	1.00848	1.06181	1.0137	0.93561	0.945871
BT_RS08700	CDP-glycerol glycerophosphotransferase family protein	0.456106	0.559797	0.632613	0.755029	0.571797	0.586153	0.572871	0.586482	1.03936	1.07704	1.06124	0.975508	0.977341	1.00056
BT_RS08705	lipopolysaccharide biosynthesis protein	0.890828	0.833777	0.844506	0.858445	0.954839	0.929716	0.847734	0.995243	0.947471	1.08178	1.06119	1.02702	0.91182	1.07048
BT_RS08710	2-aminoethylphosphonate--pyruvate transaminase	0.82146	0.660308	0.795671	0.763104	0.935864	0.649352	0.71226	0.724133	1.14297	1.42874	1.06092	1.44123	1.09688	1.11516
BT_RS08715	phosphonopyruvate decarboxylase	0.722885	0.658547	0.387328	0.490467	0.510968	0.579605	0.492669	0.625909	1.22478	1.17491	1.06084	0.881579	0.850008	1.07989
BT_RS08720	phosphoenolpyruvate mutase	0.807832	1.0445	1.42032	1.22022	0.883009	1.10383	1.13188	0.959806	1.07154	1.2945	1.06036	0.799951	1.02542	0.869525
BT_RS08725	phosphocholine cytidylyltransferase family protein	1.76203	1.71262	1.87464	2.24621	2.11839	2.12085	2.11246	2.23001	0.960382	0.909928	1.06026	0.998841	0.996048	1.05147
BT_RS08730	chain-length determining protein	1.0428	1.10851	0.841721	0.794851	0.940554	1.17553	0.833879	1.01353	1.33737	0.837761	1.06021	0.800109	0.709363	0.862192
BT_RS08735	SLBB domain-containing protein	0.184318	0.189344	0.277594	0.209042	0.276457	0.205512	0.204851	0.221357	1.00948	0.779985	1.06021	1.34521	0.996784	1.0771
BT_RS08745	UpxY family transcription antiterminator	0.112366	0.105169	0	0.0164307	0.251513	0.0919327	0.0593649	0.0668211	1.02103	1.05823	1.06002	2.73583	0.645743	0.726848
BT_RS08750	tyrosine-type DNA invertase cluster 3b	0.758231	1.00315	1.12872	0.810287	0.822062	0.825582	0.709312	0.716019	1.05913	1.06541	1.05965	0.995736	0.859166	0.867289
BT_RS08755	FecR family protein	0.661796	0.756399	0.424118	0.368476	0.899591	0.695039	0.706004	0.6312	1.24908	1.02191	1.05965	1.2943	1.01578	0.908151
BT_RS08760	sigma-70 family RNA polymerase sigma factor	0.72472	0.970237	0.755282	0.93363	0.765155	0.84437	0.676105	0.621911	1.0875	1.0982	1.05912	0.906185	0.800721	0.736539
BT_RS08765	peptide chain release factor 3	1.25989	1.49816	1.28209	1.19597	1.28959	1.63489	1.36671	1.53775	1.03885	1.14214	1.05869	0.788789	0.835962	0.940582
BT_RS08775	DUF4924 family protein	0.0496487	0.157995	0.136255	0.0174238	0	0.0731168	0.141644	0.10629	1.0787	0.906232	1.05865	0	1.93723	1.4537
BT_RS08785	phosphoribosylformylglycinamidine synthase	0.419976	0.402667	0.381514	0.320964	0.347541	0.429209	0.444149	0.367576	0.928512	1.02227	1.05854	0.809725	1.03481	0.856403
BT_RS08795	chromate transporter	0.136027	0.200067	0.171418	0.17049	0.329657	0.178861	0.130898	0.180273	0.926494	0.803756	1.05845	1.84309	0.731842	1.0079
BT_RS08800	chromate transporter	0.533276	0.30502	0.154869	0.467871	0.712004	0.339347	0.328697	0.394646	1.05981	1.06409	1.05834	2.09816	0.968614	1.16296
BT_RS08805	family 10 glycosylhydrolase	1.03834	1.09963	1.09871	0.882619	0.888861	1.13319	1.05349	1.04351	0.88168	1.16422	1.05825	0.784388	0.929669	0.920862
BT_RS08810	HAMP domain-containing histidine kinase	1.33282	1.43247	1.22331	1.52115	1.50895	1.40177	1.5105	1.5234	1.04414	0.944068	1.05811	1.07646	1.07757	1.08677
BT_RS08815	excinuclease ABC subunit UvrA	0.445936	0.534535	0.494588	0.525088	0.461751	0.56167	0.533192	0.499668	1.08996	1.26884	1.0581	0.822104	0.949297	0.889612
BT_RS08820	outer membrane beta-barrel protein	1.04863	1.15897	1.04967	1.21364	0.804301	0.924116	1.00783	0.875686	0.876656	0.671283	1.05756	0.870347	1.09059	0.947594
BT_RS08825	hypothetical protein	0.375525	0.373442	0.368065	0.617751	0.132719	0.388849	0.297596	0.0837433	1.10056	0.929096	1.0572	0.341313	0.765325	0.215362
BT_RS08830	carbon starvation protein A	0.913078	0.950346	1.44824	0.791119	0.707	1.09034	0.98481	1.02198	0.980336	0.919087	1.05705	0.648421	0.903214	0.937308
BT_RS08835	GDSL-type esterase/lipase family protein	0.597661	0.669264	0.536973	0.749084	0.558242	0.563201	0.56385	0.583895	1.00043	1.17414	1.05669	0.991196	1.00115	1.03674
BT_RS08840	family 10 glycosylhydrolase	1.9448	1.59402	2.20139	1.84003	1.719	1.814	1.86242	1.92651	0.861215	1.03451	1.05669	0.947625	1.02669	1.06202
BT_RS08845	hypothetical protein	3.81825	3.68818	5.0609	5.30905	3.79704	3.95772	4.05963	4.14691	0.990721	1.75168	1.05669	0.959402	1.02575	1.0478
BT_RS08850	AAA family ATPase	0.00919701	0.0387361	0.0180287	0.0806901	0	0.031039	0.0145769	0.0164077	1.51522	1.29472	1.05669	0	0.469631	0.528616
BT_RS08855	pyruvate:ferredoxin (flavodoxin) oxidoreductase	0.483041	0.466368	0.439095	0.486631	0.467454	0.473122	0.410574	0.343616	0.953488	1.13606	1.05669	0.988019	0.867797	0.726273
BT_RS08860	hypothetical protein	2.58173	2.1479	1.79943	1.81207	1.9871	2.67553	2.18237	1.94471	1.16555	1.78976	1.05669	0.742692	0.815675	0.726848
BT_RS08865	glycine betaine ABC transporter substrate-binding protein	0.850083	1.07264	1.13562	1.16017	0.925795	1.26736	0.858309	1.05598	0.963353	1.08539	1.0565	0.730492	0.677243	0.833215
BT_RS08870	proline/glycine betaine ABC transporter permease	0.926441	0.818258	0.754567	0.892951	0.959218	0.988837	0.951339	0.982366	0.847956	0.731379	1.05642	0.970046	0.962078	0.993456
BT_RS08875	glycine betaine/L-proline ABC transporter ATP-binding protein	0.866048	0.851941	0.640965	0.829609	0.949476	0.818825	0.931441	0.867122	1.14474	0.598401	1.05642	1.15956	1.13753	1.05898
BT_RS08880	DUF2029 domain-containing protein	0.206539	0.250426	0.45088	0.19768	0.185807	0.138257	0.148798	0.137339	0.884133	1.09293	1.05609	1.34392	1.07624	0.993358
BT_RS08885	MGMT family protein	1.15596	1.00574	1.53195	1.22845	0.828597	1.12892	1.38057	0.952712	1.02344	0.881854	1.05579	0.733973	1.22291	0.843915
BT_RS08890	substrate-binding domain-containing protein	5.14603	4.6838	5.58022	5.69628	6.30639	4.36086	4.97674	4.88324	1.04954	0.983735	1.05574	1.44613	1.14123	1.11979
BT_RS08895	toxin-antitoxin system YwqK family antitoxin	1.14884	0.868483	1.02208	1.08547	0.818298	0.921856	0.994471	0.955411	0.829844	0.793027	1.05569	0.887664	1.07877	1.0364
BT_RS08905	carbohydrate kinase	3.20536	3.05723	4.05727	3.02114	3.77184	3.32307	3.31917	3.62495	0.987619	0.932802	1.05554	1.13505	0.998827	1.09084
BT_RS08910	sugar MFS transporter	7.89613	6.83963	6.81275	7.44807	8.50958	6.81002	8.22585	7.72465	1.05853	1.0472	1.05543	1.24957	1.2079	1.13431
BT_RS08915	DUF4980 domain-containing protein	2.05862	1.76068	2.39461	2.60541	2.18269	1.53001	1.85879	2.08117	0.957625	0.434395	1.05543	1.42659	1.21489	1.36023
BT_RS08920	DUF4975 domain-containing protein	4.78583	4.60223	6.46886	5.69953	5.1341	4.41879	5.05507	4.6235	1.12466	1.05497	1.05493	1.16188	1.14399	1.04633
BT_RS08925	DUF4960 domain-containing protein	2.30791	2.13082	2.17005	2.37491	2.43871	2.12907	2.16997	2.16895	1.0556	1.00589	1.05476	1.14544	1.01921	1.01873
BT_RS08930	RagB/SusD family nutrient uptake outer membrane protein	0.864044	0.903502	0.96166	1.02187	0.970928	1.00795	1.1337	1.27835	1.30214	1.11265	1.05456	0.963271	1.12476	1.26827
BT_RS08935	TonB-dependent receptor	3.71192	3.18577	3.75082	3.62938	3.94056	3.24669	3.58321	3.77824	0.690024	0.509056	1.05456	1.21371	1.10365	1.16372
BT_RS08940	aldose 1-epimerase family protein	0.720401	0.645202	0.535655	0.839094	0.667243	0.670698	0.659491	0.74897	1.05173	0.523601	1.05456	0.994849	0.98329	1.1167
BT_RS08945	GH32 C-terminal domain-containing protein	0.117987	0.121204	0.0902581	0.0555451	0.130183	0.0653356	0.08438	0.112947	0.934871	0.392701	1.05456	1.99253	1.29149	1.72872
BT_RS08950	TROVE domain-containing protein	0.600023	0.62511	0.756134	0.538965	0.641234	0.530362	0.72458	0.466414	0.805881	1.09812	1.0544	1.20905	1.3662	0.879425
BT_RS08955	WYL domain-containing protein	0.302085	0.620042	0.623337	0.781156	0.314672	0.582112	0.537592	0.423579	1.08161	0.956703	1.05388	0.54057	0.923521	0.72766
BT_RS08960	glycoside hydrolase family 2	2.3107	2.58714	1.93145	1.843	2.27909	2.58923	2.74545	2.80415	1.01544	1.22895	1.05359	0.880218	1.06033	1.08301
BT_RS08965	GH92 family glycosyl hydrolase	0.425368	0.452109	0.508782	0.619887	0.489225	0.522027	0.44946	0.456178	0.889306	0.985602	1.05318	0.937163	0.860991	0.87386
BT_RS08970	hypothetical protein	0.89305	0.794361	0.889796	0.785371	0.668556	0.897774	0.957017	0.887386	1.14345	1.15116	1.05314	0.744682	1.06599	0.988429
BT_RS08975	leucine-rich repeat protein	1.07776	1.09379	1.33591	1.09395	1.33094	1.17709	1.17415	1.20859	0.912813	1.00632	1.0528	1.13071	0.997503	1.02677
BT_RS08980	hypothetical protein	0.799914	0.974479	0.754987	0.772358	0.861585	0.849234	0.888823	1.1628	1.39645	1.26767	1.0525	1.01454	1.04662	1.36923
BT_RS08985	SusD/RagB family nutrient-binding outer membrane lipoprotein	1.08055	1.22373	1.31856	1.16606	1.16476	1.27304	1.26306	1.22603	0.852466	0.974789	1.05206	0.914944	0.992157	0.963073
BT_RS08990	TonB-dependent receptor	0.464103	0.512661	0.437203	0.486316	0.442808	0.555476	0.608221	0.457579	1.05767	1.06	1.05195	0.797169	1.09496	0.823761
BT_RS08995	DUF5010 domain-containing protein	1.03314	0.943603	1.1564	1.11181	0.953101	0.951887	0.994362	1.0825	1.03655	0.957952	1.05189	1.00128	1.04462	1.13722
BT_RS09000	beta-galactosidase	0.866934	0.926741	1.18184	1.05018	0.862673	0.933417	0.923011	0.847901	1.16149	1.24059	1.0517	0.92421	0.988852	0.908384
BT_RS09005	glycoside hydrolase family 95 protein	1.06838	1.05966	0.955121	1.07259	0.879165	1.07197	1.17102	0.925511	0.908775	1.02072	1.05159	0.820137	1.09239	0.863371
BT_RS09010	glycoside hydrolase family 3 C-terminal domain-containing protein	0.924768	0.952692	0.439718	0.720372	0.831669	0.971295	0.929071	0.812447	0.994935	0.88652	1.05146	0.856247	0.956528	0.836458
BT_RS09015	9-O-acetylesterase	0.466784	0.469362	0.420417	0.503616	0.459247	0.520601	0.437402	0.564924	1.30306	0.862402	1.05134	0.882147	0.840186	1.08514
BT_RS09020	glycoside hydrolase family 3 C-terminal domain-containing protein	0.67936	0.683674	0.619497	0.733841	0.652755	0.743163	0.854808	0.753532	1.06967	1.27178	1.05101	0.878347	1.15023	1.01395
BT_RS09025	family 43 glycosylhydrolase	2.88688	2.8789	2.88283	2.94396	3.11851	2.87561	2.81101	2.98393	1.05984	0.878977	1.05032	1.08447	0.977533	1.03767
BT_RS09030	patatin family protein	2.53138	2.18332	2.65069	2.11408	2.75415	2.43416	2.51393	2.70277	0.96722	1.06279	1.05028	1.13146	1.03277	1.11035
BT_RS09035	cation:proton antiporter	1.03269	1.05546	1.10289	1.07699	0.847022	1.15826	1.10212	1.09498	1.06604	0.995853	1.0502	0.73129	0.951533	0.945371
BT_RS09040	hypothetical protein	3.08472	2.84829	3.70551	3.60852	3.03938	2.79147	3.02074	3.276	1.11664	0.954184	1.05019	1.08881	1.08214	1.17358
BT_RS09045	hypothetical protein	1.17334	1.54	1.28663	1.31736	1.39182	1.35997	1.28255	1.57837	1.66674	1.34042	1.04987	1.02342	0.943073	1.1606
BT_RS09050	DUF4270 family protein	1.47494	1.44117	1.2709	1.52157	1.30033	1.3178	1.28125	1.46314	1.00432	1.21475	1.04987	0.986748	0.972269	1.11029
BT_RS09055	galactose oxidase	2.41957	2.61876	2.33248	2.57708	2.73079	2.29425	2.30806	2.54021	0.512844	1.17287	1.04987	1.19028	1.00602	1.10721
BT_RS09060	DUF4907 domain-containing protein	5.31067	6.26142	7.45817	7.20457	6.36469	5.78788	4.73624	5.12465	0.957174	1.02457	1.04972	1.09966	0.818303	0.88541
BT_RS09065	aminopeptidase	3.87979	3.42149	3.47985	3.52436	3.86136	3.55141	3.33208	3.68284	0.896713	0.972402	1.04898	1.08728	0.938241	1.03701
BT_RS09075	OmpA family protein	1.36866	1.33063	1.08641	0.879458	1.01512	1.43423	1.27177	1.35155	0.903689	0.904192	1.04888	0.707784	0.886731	0.942354
BT_RS09080	cell surface protein	4.53684	4.66203	4.0096	4.19569	5.18817	4.37201	5.00482	4.57192	0.976773	1.3413	1.04864	1.18668	1.14474	1.04572
BT_RS09085	site-specific integrase	0.175458	0.229909	0.298085	0.112888	0.0744128	0.326581	0.264188	0.187813	1.02212	1.17581	1.04863	0.227854	0.808953	0.575088
BT_RS09090	LytTR family DNA-binding domain-containing protein	1.33124	1.56618	2.08476	2.15323	1.76631	1.48315	1.68561	2.0698	1.2133	1.13595	1.0486	1.19092	1.13651	1.39555
BT_RS09095	histidine kinase	0.76874	0.698469	0.590438	0.91505	0.8961	0.662053	0.733902	0.670488	0.434613	1.17145	1.0486	1.35352	1.10853	1.01274
BT_RS09100	carbohydrate-binding domain-containing protein	1.98875	1.62808	2.08203	2.41994	2.1335	1.75069	2.11499	2.07078	1.21394	1.27616	1.04826	1.21866	1.20808	1.18284
BT_RS09105	AraC family transcriptional regulator	2.51992	3.02559	2.95635	2.36718	2.73476	3.08863	3.17702	2.9562	1.01865	1.26185	1.04801	0.885428	1.02862	0.957123
BT_RS09110	DUF4925 domain-containing protein	1.25982	1.13016	1.28608	1.30659	1.34286	1.00521	1.18976	1.40167	0.867491	0.609763	1.04756	1.3359	1.1836	1.3944
BT_RS09115	TonB-dependent receptor	1.20608	1.11459	1.01058	1.08486	1.26397	1.21516	1.23469	1.28829	1.02058	0.982449	1.04731	1.04017	1.01607	1.06018
BT_RS09120	HAMP domain-containing histidine kinase	1.07203	1.08561	0.981831	1.00222	0.973075	1.25452	1.16292	1.25411	1.07208	1.00689	1.04724	0.775655	0.926983	0.999676
BT_RS09125	HAMP domain-containing histidine kinase	2.10841	1.71475	2.51343	2.76382	2.69157	1.79058	2.19207	2.14941	0.904792	0.905688	1.04717	1.50318	1.22422	1.2004
BT_RS09130	HAMP domain-containing histidine kinase	1.94684	2.15749	2.88161	3.27282	2.03344	2.23404	1.91236	2.37814	1.06211	1.01005	1.04701	0.910208	0.856006	1.0645
BT_RS09135	hypothetical protein	0.597097	0.640823	0.42137	0.502909	0.315134	0.674157	0.529969	0.437457	1.08836	1.10915	1.04697	0.46745	0.786122	0.648896
BT_RS09140	electron transfer flavoprotein subunit beta/FixA family protein	0.310518	0.273193	0.353046	0.294228	0.351181	0.262944	0.349432	0.305793	1.0996	0.974981	1.04679	1.33557	1.32892	1.16296
BT_RS09145	electron transfer flavoprotein subunit alpha/FixB family protein	0.260451	0.263671	0.364683	0.298459	0.330626	0.225049	0.219039	0.284481	1.05745	0.96113	1.04653	1.46913	0.973294	1.26408
BT_RS09150	acyl-CoA dehydrogenase family protein	3.02684	2.42573	3.84148	3.57796	3.161	2.56868	2.92225	7.42737	1.27962	0.949788	1.04638	1.23059	1.13764	2.89151
BT_RS09155	rhomboid family intramembrane serine protease	1.27151	1.15262	1.24324	1.48562	1.30136	1.10516	1.32239	1.21495	0.872981	0.734318	1.04598	1.17753	1.19656	1.09934
BT_RS09160	hypothetical protein	0.464712	0.362459	0.455481	0.135905	0.456221	0.269314	0.388734	0.285565	1.02511	1.02699	1.04596	1.69401	1.44343	1.06034
BT_RS09165	DUF4132 domain-containing protein	0.978503	1.03687	0.728806	0.765835	0.997865	1.07059	1.05641	1.08739	0.97571	0.874111	1.04584	0.932074	0.986762	1.0157
BT_RS09170	GAF domain-containing protein	2.52089	2.66111	2.54979	3.04993	2.78266	2.69818	2.91909	2.51358	0.601929	0.926257	1.04565	1.03131	1.08187	0.931583
BT_RS09175	chaperone modulator CbpM	1.60067	1.7398	1.04592	1.93287	1.58157	1.67925	1.67769	1.54758	1.05492	0.93248	1.04534	0.941829	0.999074	0.921588
BT_RS09180	J domain-containing protein	0.325523	0.593592	0.330059	0.305294	0.38878	0.59924	0.43588	0.384491	0.976776	1.24813	1.0453	0.648788	0.727389	0.641631
BT_RS09185	lipid A phosphoethanolamine transferase	1.32996	1.50386	1.33472	1.44599	1.3269	1.22022	1.35149	1.32825	1.10886	1.07921	1.04518	1.08742	1.10758	1.08853
BT_RS09190	BamA/TamA family outer membrane protein	1.45758	1.35148	1.27285	1.15531	1.17471	1.40986	1.25945	1.57804	1.08419	1.10348	1.04505	0.833214	0.89332	1.11929
BT_RS09195	low specificity L-threonine aldolase	1.99435	1.64143	2.44211	2.25168	2.44902	1.80121	2.27962	1.99933	1.1291	0.981229	1.04468	1.35965	1.26561	1.11
BT_RS09200	hypothetical protein	3.86021	3.92422	4.73295	5.55581	3.92423	3.41553	4.10176	3.59038	0.898884	1.19143	1.04403	1.14894	1.20091	1.05119
BT_RS09205	RNA polymerase sigma factor	0.276513	0.388207	0.271021	0.346571	0.209413	0.351467	0.406958	0.35941	1.03605	0.769535	1.04391	0.595826	1.15788	1.0226
BT_RS09210	hypothetical protein	0.0390046	0.0730133	0	0	0.0367603	0.0797798	0.103034	0.0927804	1.03575	0.941521	1.04345	0.460772	1.29149	1.16296
BT_RS09215	winged helix-turn-helix domain-containing protein	4.90175	4.81954	3.73675	5.12592	7.03456	4.37499	5.45405	5.56492	1.11193	1.13723	1.04342	1.6079	1.24664	1.27198
BT_RS09220	ubiquinone-dependent pyruvate dehydrogenase	1.56795	1.64859	1.8761	1.89374	1.29541	1.71183	1.42814	1.50035	0.849446	0.65568	1.04295	0.756742	0.834281	0.876461
BT_RS09230	thiamine pyrophosphate-dependent enzyme	0.7213	0.734456	0.528287	0.44507	0.672326	0.719837	0.653274	0.480789	0.948227	0.811581	1.04284	0.933997	0.907531	0.667914
BT_RS09235	DUF2157 domain-containing protein	1.81312	2.1558	1.91024	1.84464	1.83681	1.84098	2.03126	1.81646	1.03216	0.984315	1.04263	0.997735	1.10336	0.986681
BT_RS09240	DUF4401 domain-containing protein	1.51262	1.24607	1.44371	1.87882	1.86607	1.11589	1.34688	1.78691	1.10837	1.2723	1.04251	1.67227	1.207	1.60133
BT_RS09245	GDYXXLXY domain-containing protein	0.994502	0.86075	1.2787	1.14461	1.40592	0.977703	0.932187	0.80126	1.18952	0.999334	1.04245	1.43798	0.953446	0.819533
BT_RS09250	hypothetical protein	1.90462	1.93242	2.07989	1.88619	1.72864	2.02683	1.78781	1.93261	0.829522	0.871584	1.04218	0.852877	0.882073	0.953514
BT_RS09255	site-specific integrase	1.70328	1.87521	1.46006	1.81352	2.45689	1.58015	2.34731	1.91593	1.42457	58.6433	1.04154	1.55485	1.4855	1.2125
BT_RS09260	ATP-binding protein	0.0485623	0.0584387	0.0339984	0.0852125	0.0833633	0.0915247	0.0934627	0.0841612	0.830997	3.25796	1.04154	0.910828	1.02117	0.919547
BT_RS09275	L%2CD-transpeptidase	0.652461	0.760921	0.38573	0.481574	0.534393	0.67998	0.607342	0.602328	2.73042	1.39627	1.04154	0.785896	0.893177	0.885803
BT_RS09280	murein L%2CD-transpeptidase catalytic domain family protein	1.24664	1.22945	0.934861	1.07172	1.30108	1.19622	1.11392	1.17621	0.956694	1.30045	1.04154	1.08766	0.9312	0.983272
BT_RS09285	ATP-binding protein	1.56189	1.51161	1.48278	1.43848	1.25719	1.59943	1.61525	1.44137	0.986238	1.19936	1.04154	0.786023	1.00989	0.901177
BT_RS09290	hypothetical protein	0.614452	0.64276	0.425116	0.761069	0.306581	0.598827	0.744733	0.386894	0.445177	0.872668	1.04154	0.511969	1.24365	0.646087
BT_RS09295	4Fe-4S dicluster domain-containing protein	0.30612	0.362459	0.253045	0.291226	0.338907	0.289682	0.37412	0.384262	0.830997	0.672278	1.04154	1.16993	1.29149	1.3265
BT_RS09300	[FeFe] hydrogenase H-cluster radical SAM maturase HydE	0.532762	0.537752	0.941971	0.568236	0.553795	0.451909	0.533963	0.644823	1.12778	1.53202	1.04154	1.22546	1.18157	1.42689
BT_RS09305	[FeFe] hydrogenase H-cluster radical SAM maturase HydG	0.51198	0.64369	0.539259	0.516229	0.464516	0.656454	0.611628	0.591656	1.06842	1.44281	1.04154	0.707614	0.931715	0.901291
BT_RS09310	[FeFe] hydrogenase H-cluster maturation GTPase HydF	0.418419	0.362459	0.322851	0.413964	0.509709	0.518961	0.405666	0.419294	1.1008	1.24818	1.04154	0.982172	0.781689	0.807948
BT_RS09315	prolyl oligopeptidase family serine peptidase	1.91829	1.82543	1.86763	2.09534	2.02334	1.78925	1.96374	1.70733	1.9291	1.10538	1.04154	1.13083	1.09753	0.95422
BT_RS09320	hypothetical protein	1.04099	0.94172	0.948241	0.780897	0.902673	1.07807	0.929229	0.944452	1.14397	1.07894	1.04154	0.837306	0.861939	0.876059
BT_RS09330	zinc metallopeptidase	0.103497	0.0745143	0.0156063	0.0977879	0.0337644	0.0586223	0.0378549	0.0284063	0.712283	0.930846	1.04154	0.575965	0.645743	0.484565
BT_RS09335	alpha-L-fucosidase	0.922131	0.924724	1.33151	1.04019	0.861313	1.07863	0.995022	0.890121	0.415498	0.581779	1.04154	0.798528	0.92249	0.825236
BT_RS09340	adenylosuccinate synthase	1.34262	1.00531	1.16138	1.27144	1.24729	1.1534	1.0944	1.17102	0.712283	0	1.04154	1.0814	0.948847	1.01528
BT_RS09345	transcriptional repressor	0.654144	0.923566	0.10867	0.36964	0.909084	1.45591	0.685337	0.949433	1.00125	1.10584	1.04144	0.624411	0.470728	0.652125
BT_RS09350	DNA alkylation repair protein	0.0895466	0.20572	0.14362	0.0714217	0.138099	0.169837	0.116123	0.110375	1.04224	0.900569	1.04129	0.813127	0.683728	0.649887
BT_RS09355	dihydrofolate reductase	0.288413	0.274896	0.383828	0.38072	0.329174	0.340962	0.266306	0.279455	1.03627	1.11453	1.04125	0.965427	0.781041	0.819607
BT_RS09365	DNA helicase RecQ	0.34223	0.449561	0.411934	0.331862	0.318294	0.488154	0.337823	0.308487	1.07453	1.16261	1.04069	0.652036	0.692041	0.631946
BT_RS09370	acyltransferase	4.64498	4.10054	4.44049	4.6999	4.46921	4.06611	4.49381	4.43383	1.08376	1.16745	1.04054	1.09914	1.10519	1.09044
BT_RS09375	tetratricopeptide repeat protein	0.695082	0.514258	1.24576	0.83634	0.795463	0.593059	0.676744	0.566878	0.937542	1.03673	1.0405	1.34129	1.14111	0.955854
BT_RS09380	cysteine synthase A	0.136824	0.234779	0.12293	0.290103	0.193426	0.171413	0.225896	0.211551	1.06264	0.898411	1.04013	1.12842	1.31784	1.23416
BT_RS09385	alkaline phosphatase family protein	0.0826829	0.0525131	0.0752519	0.150266	0.116888	0.0942236	0.0936064	0.0716471	0.826846	0.85436	1.04008	1.24054	0.993451	0.760394
BT_RS09390	lipid A 4'-phosphatase	0.351847	0.30686	0.141078	0.28063	0.192178	0.264968	0.430921	0.273907	1.15148	0.891787	1.04007	0.725289	1.62632	1.03374
BT_RS09395	class I SAM-dependent methyltransferase	0.731491	0.749081	0.52296	0.936236	0.693456	0.781538	0.825208	0.792212	1.09108	1.10271	1.04007	0.887297	1.05588	1.01366
BT_RS09400	DUF4784 domain-containing protein	1.93454	2.14894	2.14168	2.0324	2.0671	2.06414	2.18407	2.0224	0.782806	1.05757	1.03948	1.00143	1.0581	0.97978
BT_RS09405	3-isopropylmalate dehydrogenase	1.41412	1.6198	2.40178	1.56765	1.67436	1.79498	1.64256	1.63938	1.0158	0.786901	1.03939	0.932802	0.915084	0.913316
BT_RS09410	2-isopropylmalate synthase	0.737059	1.09117	0.826614	0.963773	0.676281	1.05458	0.794719	0.915396	1.00992	0.97927	1.03926	0.641281	0.753589	0.868021
BT_RS09415	3-isopropylmalate dehydratase small subunit	1.74427	1.99442	1.11038	0.96238	1.49986	1.58341	1.66731	1.77727	1.10674	1.05793	1.03919	0.947232	1.05299	1.12243
BT_RS09420	3-isopropylmalate dehydratase large subunit	0.614064	0.582013	0.716145	0.497832	0.763705	0.534198	0.585191	0.74328	1.00534	1.0851	1.03916	1.42963	1.09546	1.39139
BT_RS09425	2-isopropylmalate synthase	1.01769	0.898278	1.12171	1.0295	1.2595	0.931153	0.975833	1.04154	1.07395	1.02014	1.03912	1.35262	1.04798	1.11855
BT_RS09430	hypothetical protein	1.07094	1.23206	0.437362	0.782993	1.00932	0.794055	1.27305	0.971216	0.862463	1.55188	1.03903	1.2711	1.60322	1.22311
BT_RS09475	DUF3244 domain-containing protein	0.444397	0.76255	0.551721	0.337906	0.251296	0.427214	0.504784	0.591969	0.908775	1.03998	1.03866	0.58822	1.18157	1.38565
BT_RS09480	tetratricopeptide repeat protein	0.144315	0.135072	0.0385767	0.0517969	0.0927346	0.0845289	0.150756	0.0866006	1.01826	0.747299	1.0386	1.09708	1.78348	1.02451
BT_RS09495	glycoside hydrolase family 97 protein	1.79358	1.27052	2.19077	2.05669	1.95755	1.18922	1.71084	1.48222	1.12452	1.05842	1.03849	1.64608	1.43862	1.24637
BT_RS09500	beta-glucosidase BglX	1.29358	1.61803	1.52892	1.2309	1.38499	1.32197	1.56221	1.43219	0.946512	0.959244	1.0384	1.04767	1.18172	1.08337
BT_RS09505	glycoside hydrolase family 43 protein	0.754842	0.886993	1.23128	1.12149	0.849017	0.841847	0.908211	0.817825	0.657492	0.644432	1.03833	1.00852	1.07883	0.971465
BT_RS09510	RagB/SusD family nutrient uptake outer membrane protein	0.910525	0.875526	0.824624	0.878979	0.935079	0.730235	0.945282	0.902555	1.04517	1.00795	1.03826	1.28052	1.29449	1.23598
BT_RS09515	TonB-dependent receptor	2.19447	1.96936	2.32801	2.21129	2.43166	1.92876	2.17001	2.1901	1.08035	1.15382	1.03805	1.26074	1.12508	1.13549
BT_RS09520	DUF4974 domain-containing protein	0.486557	0.58551	0.744162	0.516011	0.718076	0.639772	0.644057	0.537989	0.990073	1.10305	1.03737	1.12239	1.0067	0.840907
BT_RS09525	RNA polymerase sigma-70 factor	1.43109	1.27075	1.38468	1.52922	1.54328	1.57616	1.32313	1.57769	1.19979	1.13304	1.03727	0.97914	0.839466	1.00097
BT_RS09530	GH92 family glycosyl hydrolase	1.5946	1.48785	1.31334	1.30142	1.70905	1.48212	1.6712	1.52429	1.05868	0.910334	1.03711	1.15311	1.12757	1.02845
BT_RS09535	signal peptide peptidase SppA	0.377899	0.567628	0.394289	0.524064	0.38775	0.527354	0.51684	0.424083	1.10045	0.953039	1.037	0.735274	0.980064	0.804172
BT_RS09545	purine-nucleoside phosphorylase	0.368136	0.281912	0.223054	0.246643	0.312258	0.328574	0.259914	0.453765	1.16171	1.13609	1.03665	0.950342	0.791035	1.38101
BT_RS09560	glycoside hydrolase family 76 protein	1.94861	1.96029	1.73234	1.67472	1.94268	2.16636	2.20254	1.94235	0.653624	1.1088	1.03664	0.896746	1.0167	0.896597
BT_RS09565	cold shock domain-containing protein	1.71272	2.01208	2.38491	2.0519	1.9537	1.86273	1.74108	1.52566	0.956964	1.01131	1.03657	1.04884	0.934694	0.819047
BT_RS09570	DEAD/DEAH box helicase	0.68915	0.663058	0.585715	0.684962	0.565471	0.691978	0.553776	0.526176	1.06842	1.08564	1.03642	0.817181	0.80028	0.760394
BT_RS09575	nitronate monooxygenase	0.661298	0.859912	0.860918	0.814925	0.892053	0.944766	0.652081	0.925808	1.01578	1.13725	1.0361	0.944205	0.690204	0.979933
BT_RS09585	LuxR C-terminal-related transcriptional regulator	2.65849	2.53395	2.42103	2.26509	2.09122	2.24785	2.37775	2.27555	1.04031	1.69481	1.03606	0.930321	1.05779	1.01233
BT_RS09590	hypothetical protein	0.973114	1.1103	0.853865	1.08957	0.720596	1.11463	1.07964	1.14415	1.01219	0.881854	1.03606	0.646491	0.968614	1.02649
BT_RS09595	UvrD-helicase domain-containing protein	0.98647	1.07102	0.984923	1.26476	0.885083	1.11701	0.867229	1.00994	1.0759	1.11311	1.03571	0.792368	0.776385	0.904148
BT_RS09615	hypothetical protein	0.39942	0.389162	0.693123	0.52852	0.518373	0.445986	0.409935	0.539689	1.0793	0.955876	1.03548	1.16231	0.919166	1.2101
BT_RS09620	hypothetical protein	0.803206	0.513707	0.734768	0.493286	0.662366	0.665363	0.509219	0.754682	0.907526	0.74148	1.03521	0.995495	0.765325	1.13424
BT_RS09625	leucine-rich repeat protein	0.151654	0.260227	0.264252	0.251324	0.119107	0.268834	0.213658	0.189389	1.09386	0.903835	1.03503	0.44305	0.79476	0.704483
BT_RS09630	LemA family protein	0.962537	0.634303	1.1167	1.13747	1.05526	0.970321	0.879544	0.981253	0.853256	1.40354	1.03503	1.08754	0.906447	1.01127
BT_RS09635	DUF3137 domain-containing protein	1.01111	0.989866	0.911287	0.856509	0.763987	1.11607	0.884175	0.986932	1.12407	1.01448	1.03503	0.684533	0.792221	0.884292
BT_RS09640	TIGR02757 family protein	1.56982	1.27577	1.53114	1.31682	1.11504	1.46605	1.37149	1.56834	0.891723	0.769291	1.03473	0.760569	0.935499	1.06977
BT_RS09645	MATE family efflux transporter	0.65158	0.874504	0.755118	0.560879	0.81106	0.714146	0.82813	0.772034	0.960684	1.2144	1.03454	1.13571	1.15961	1.08106
BT_RS09650	lysine-sensitive aspartokinase III	2.8659	2.58947	3.32375	2.98245	2.58992	3.0223	2.80864	2.68849	0.99474	1.3722	1.03435	0.856935	0.929306	0.889549
BT_RS09655	NAD(P)-binding domain-containing protein	10.1935	9.07821	12.8437	11.4493	10.3246	8.79675	10.5026	9.62647	0.773687	1.22775	1.03435	1.17368	1.19392	1.09432
BT_RS09660	winged helix-turn-helix domain-containing protein	0.674693	0.699143	0.661291	0.591943	0.476903	0.78365	0.496489	0.447078	1.08685	1.13296	1.03435	0.608567	0.633559	0.570507
BT_RS09665	AraC family transcriptional regulator	1.2701	1.76245	1.93234	1.39707	1.65261	1.75259	1.33203	1.3167	0.607897	0.830539	1.03435	0.942951	0.760034	0.75129
BT_RS09670	VOC family protein	0.651782	0.859602	0.98729	1.24765	0.712004	0.918056	0.868699	0.824528	0.871933	0.722208	1.03435	0.775557	0.946237	0.898124
BT_RS09675	helix-turn-helix domain-containing protein	1.05196	1.24967	1.89028	1.57373	1.34415	1.04687	1.35202	1.28965	1.00856	0.875677	1.03435	1.28397	1.29149	1.23191
BT_RS09680	RNA polymerase sigma factor RpoS	1.37989	1.54982	1.5968	1.57775	1.43474	1.68799	1.62972	1.82965	1.11102	1.13418	1.03393	0.849968	0.96548	1.08392
BT_RS09685	hypothetical protein	0.616945	0.758247	0.586366	0.53581	0.502158	0.772433	0.760536	0.787129	1.26314	1.02763	1.03375	0.650099	0.984598	1.01903
BT_RS09690	DUF1848 domain-containing protein	1.66287	1.77794	1.56193	1.82365	1.66513	1.58015	1.5786	1.96949	1.04346	0.802529	1.03375	1.05378	0.999019	1.2464
BT_RS09695	SDR family oxidoreductase	2.41193	2.25747	2.22096	1.78071	2.55484	2.11125	2.34657	2.64378	0.924043	1.16607	1.03366	1.21011	1.11146	1.25223
BT_RS09700	nicotinate phosphoribosyltransferase	0.727519	0.923805	0.481434	0.487865	0.576477	0.867247	0.712417	0.806856	1.09099	1.09475	1.0334	0.66472	0.82147	0.930365
BT_RS09705	thioredoxin family protein	1.05421	1.11199	0.852855	0.499158	1.25376	1.0884	0.87522	1.07471	0.987436	0.976981	1.03304	1.15193	0.804133	0.987416
BT_RS09710	acetyl-CoA carboxylase biotin carboxylase subunit	0.340645	0.429581	0.316306	0.182465	0.354839	0.552269	0.508651	0.463147	1.03935	0.883354	1.03304	0.642511	0.92102	0.838626
BT_RS09715	acetyl-CoA carboxylase biotin carboxyl carrier protein subunit	2.62577	2.90536	1.95887	2.44363	2.25427	3.2942	3.58045	3.44412	1.13511	1.03583	1.03278	0.684315	1.08689	1.04551
BT_RS09720	acyl-CoA carboxylase subunit beta	0.804774	0.872166	1.16934	0.724651	0.823337	1.06129	0.917489	0.939528	0.93193	1.18099	1.03236	0.77579	0.864505	0.885271
BT_RS09725	arylsulfatase	2.75591	2.41398	2.9628	2.94959	2.61603	2.57646	2.87293	3.0169	0.976091	1.06013	1.03228	1.01536	1.11507	1.17095
BT_RS09730	YeiH family protein	0.665264	0.661881	0.7496	0.726141	0.762749	0.684649	0.747224	0.740145	1.23049	1.20016	1.03218	1.11407	1.0914	1.08106
BT_RS09735	N-acetylmuramoyl-L-alanine amidase	1.6806	1.63628	2.0501	2.15466	1.75063	1.99545	1.83902	1.87135	0.97888	0.96941	1.03202	0.87731	0.921604	0.937808
BT_RS09740	O-acetylhomoserine aminocarboxypropyltransferase/cysteine synthase	1.05809	1.30327	1.03707	1.21052	1.40606	1.231	1.27118	1.11447	1.05699	1.24678	1.03172	1.14221	1.03264	0.905339
BT_RS09745	MBL fold metallo-hydrolase	2.019	2.10774	1.56374	1.68466	1.80635	2.09659	1.73428	1.85891	1.2038	1.10574	1.0317	0.861567	0.827191	0.886634
BT_RS09750	DUF4369 domain-containing protein	1.65661	1.448	1.31507	1.48947	1.8	1.6214	1.80107	1.68045	1.31498	1.20211	1.03168	1.11015	1.11081	1.03642
BT_RS09755	hypothetical protein	4.23976	3.64633	5.60201	5.20108	5.05664	3.69902	4.09831	3.99835	0.92941	0.957664	1.03147	1.36702	1.10794	1.08092
BT_RS09760	hypothetical protein	3.05555	2.85627	2.89886	3.07339	3.10327	2.59027	2.99525	2.95892	1.06175	1.13229	1.03112	1.19805	1.15634	1.14232
BT_RS09770	site-specific integrase	0.352627	0.424931	0.336982	0.448598	0.361416	0.370548	0.338833	0.305112	0.934871	0.701625	1.03112	0.975357	0.91441	0.823407
BT_RS09775	site-specific integrase	0.384704	0.410308	0.245529	0.463109	0.328841	0.441929	0.34741	0.303259	0.961582	0.523601	1.03112	0.744104	0.786122	0.686216
BT_RS09780	helix-turn-helix domain-containing protein	0.129087	0.0862997	0.0722986	0.0970752	0.104279	0.147104	0.233825	0.078958	1.06842	1.0472	1.03112	0.70888	1.58952	0.536749
BT_RS09785	DNA-binding protein	0.278033	0.227698	0.204383	0.182949	0.0491315	0.213257	0.413128	0.173606	1.10534	1.07165	1.03104	0.230386	1.93723	0.814069
BT_RS09795	Eco57I restriction-modification methylase domain-containing protein	1.93926	2.07231	2.15206	1.94524	1.97528	2.06996	2.08804	2.23853	1.0588	1.13211	1.03028	0.954261	1.00873	1.08144
BT_RS09800	transposase	1.51438	1.19813	1.68931	1.54152	0.851613	1.19622	1.22663	1.05082	1.13395	1.01706	1.03007	0.711922	1.02543	0.878456
BT_RS09805	transposase	0.437229	0.491073	0.171418	0.204589	0.370864	0.465039	0.577491	0.457617	1.06227	1.07032	1.03004	0.79749	1.24181	0.98404
BT_RS09810	hypothetical protein	1.27321	1.35827	1.04195	1.20164	1.5378	1.44875	1.29112	1.28435	1.06842	1.01287	1.02959	1.06146	0.891193	0.886526
BT_RS09815	HEAT repeat domain-containing protein	1.57085	1.43798	1.39968	1.33066	1.37836	1.40657	1.41267	1.35993	0.914028	1.06536	1.0295	0.979945	1.00433	0.96684
BT_RS09820	hypothetical protein	1.82217	1.60048	1.88615	1.3778	1.57519	1.69323	1.58034	1.69344	1.47862	0.972402	1.02945	0.930285	0.933323	1.00012
BT_RS09825	hypothetical protein	1.72743	1.91224	1.59792	1.49731	1.77024	1.70279	1.72906	1.5248	1.17002	1.13554	1.0294	1.03962	1.01543	0.895476
BT_RS09830	DUF4876 domain-containing protein	2.34426	2.42551	2.27263	2.28859	2.58497	2.60234	2.51645	2.73746	1.03191	1.03104	1.02937	0.993322	0.966992	1.05192
BT_RS09835	TonB-dependent receptor	1.31811	1.5377	1.71024	1.33538	1.50567	1.66051	1.62673	1.5686	1.31982	1.232	1.02928	0.906753	0.979655	0.944648
BT_RS09840	toprim domain-containing protein	2.1995	1.98332	2.16238	1.75324	2.18986	2.0862	2.1124	2.20125	0.906814	1.04427	1.02928	1.04969	1.01256	1.05515
BT_RS09850	hypothetical protein	1.34297	1.38887	1.4788	0.843693	1.13679	1.18015	1.37305	1.11809	0.806556	1.02667	1.02928	0.963252	1.16345	0.947408
BT_RS09855	helix-turn-helix domain-containing protein	0.38726	0.349034	0.674787	0.654359	0.364977	0.545668	0.45466	0.317294	1.23101	0.933376	1.02908	0.668863	0.833217	0.581478
BT_RS09860	ParA family protein	0.443148	0.583267	0.393626	0.583195	0.479644	0.484364	0.559702	0.504	0.795293	1.21255	1.02901	0.990256	1.15554	1.04054
BT_RS09870	DUF3408 domain-containing protein	0	0.0851822	0.152919	0.273766	0.0919007	0.127648	0.113338	0.157727	1.02638	0.936079	1.02895	0.719956	0.887896	1.23564
BT_RS09875	hypothetical protein	0.701624	0.378094	0.333424	0.708839	0.420797	0.67841	0.505475	0.59172	1.14407	0.908193	1.02863	0.62027	0.745088	0.872217
BT_RS09885	DUF2284 domain-containing protein	3.01202	2.64013	2.49296	2.11408	2.14931	2.49365	2.62187	2.69529	0.939548	0.766046	1.02857	0.861915	1.05142	1.08087
BT_RS09890	ABC transporter ATP-binding protein	0.335727	0.260741	0.210037	0.33842	0.515007	0.40325	0.367951	0.555619	1.06842	1.16585	1.0282	1.27714	0.912463	1.37785
BT_RS09895	iron ABC transporter permease	0.265279	0.341398	0.26001	0.349114	0.523469	0.288256	0.429216	0.370724	0.744451	1.02693	1.0281	1.81598	1.48901	1.28609
BT_RS09900	ABC transporter substrate-binding protein	0.699106	0.836835	0.727171	0.826161	0.625263	0.790848	0.78016	0.66858	0.654841	0.94586	1.0281	0.790623	0.986485	0.845396
BT_RS09905	TonB-dependent receptor plug domain-containing protein	0.910126	0.729799	0.633891	0.828244	1.03594	0.760095	0.810121	0.859765	0.913331	0.791434	1.0281	1.36291	1.06582	1.13113
BT_RS09910	YncE family protein	0.305306	0.248882	0.250977	0.181454	0.167074	0.205471	0.163901	0.267066	1.25406	0.889515	1.02787	0.813127	0.797682	1.29977
BT_RS09915	lipoprotein	0.81156	0.941595	0.604839	0.859888	0.773416	0.945064	0.897937	0.834477	1.1534	1.20831	1.02782	0.818374	0.950133	0.882985
BT_RS09920	cell surface protein	0.705847	0.686272	0.703755	0.629954	0.804301	0.66835	0.764311	0.651337	1.02885	0.899818	1.02765	1.20341	1.14358	0.974544
BT_RS09925	DUF4465 domain-containing protein	1.81902	1.95128	2.00286	1.78246	1.31917	1.98232	2.04998	1.92183	1.02149	1.07263	1.02733	0.665466	1.03413	0.969484
BT_RS09935	site-specific integrase	0.539738	0.431383	0.427969	0.542709	0.488677	0.558191	0.379672	0.514993	1.11233	1.14762	1.02727	0.875467	0.680183	0.922612
BT_RS09940	site-specific integrase	0.0857176	0.147085	0.11202	0.0626704	0.0504909	0.08328	0.101894	0.101948	1.00956	1.09371	1.02681	0.606279	1.22351	1.22416
BT_RS09945	transcriptional regulator	2.38731	2.2901	2.66791	2.34898	3.3644	2.45062	2.55788	2.99325	0.928512	1.09707	1.02666	1.37288	1.04377	1.22143
BT_RS09950	TetR/AcrR family transcriptional regulator	0.462931	0.583267	0.994729	0.687337	0.704783	0.759323	0.599681	0.597176	1.00243	1.04196	1.02658	0.928174	0.789757	0.786459
BT_RS09955	TolC family protein	0.832269	0.88654	0.885658	0.980544	1.00289	0.987345	0.954786	1.0436	0.925624	0.762215	1.02644	1.01574	0.967024	1.05697
BT_RS09960	efflux RND transporter permease subunit	0.862919	0.945702	0.996988	0.895411	0.874781	0.810378	0.924333	0.902511	0.943645	1.45232	1.02633	1.07947	1.14062	1.11369
BT_RS09965	efflux RND transporter periplasmic adaptor subunit	1.50838	1.34963	1.33895	1.66463	1.76358	1.71143	1.61261	1.59429	0.928047	1.62049	1.02633	1.03047	0.942257	0.931552
BT_RS09970	helix-turn-helix domain-containing protein	0.811011	0.717233	0.876269	0.72835	0.974992	0.873828	1.0172	1.05268	0.955657	0.914194	1.02626	1.11577	1.16407	1.20468
BT_RS09975	NADP-dependent malic enzyme	0.38557	0.371947	0.491517	0.273945	0.254146	0.40932	0.343048	0.376428	0.909605	1.0472	1.02606	0.620898	0.838092	0.919643
BT_RS09980	NADP-specific glutamate dehydrogenase	2.85499	2.70636	2.52363	2.82907	2.99117	3.04273	3.31171	3.27483	1.14422	1.02597	1.02606	0.983056	1.0884	1.07628
BT_RS09985	catalase	0.816757	0.754072	0.49988	0.75225	0.888185	0.807326	0.635548	0.701526	0.940751	0.948409	1.02582	1.10016	0.787226	0.86895
BT_RS09990	phosphoenolpyruvate synthase	1.18171	1.14358	1.14751	1.37917	1.00028	1.20405	1.17494	1.19465	0.935277	0.878504	1.02571	0.83076	0.975816	0.992187
BT_RS09995	NADP-specific glutamate dehydrogenase	2.4839	2.33241	3.12164	3.228	2.92718	2.6157	2.58177	2.54459	1.04244	1.16497	1.02571	1.11908	0.987029	0.972815
BT_RS10000	Xaa-Pro peptidase family protein	1.2902	1.3122	1.19609	1.62643	1.03379	1.6091	1.27346	1.33618	1.18827	0.999551	1.02567	0.642462	0.791408	0.830388
BT_RS10005	CCA tRNA nucleotidyltransferase	0.0189039	0.0247705	0.0148227	0.0199024	0.0106897	0.0301594	0.00898857	0.0296781	0.934272	1.13643	1.02566	0.35444	0.298035	0.98404
BT_RS10010	hypothetical protein	0.206539	0.181229	0.11387	0.192532	0.209862	0.217827	0.32224	0.280959	1.02735	1.01985	1.0247	0.963432	1.47934	1.28982
BT_RS10015	DUF3843 family protein	1.00218	0.937999	0.944701	0.932118	1.1071	1.03837	1.0112	1.15287	0.971521	1.21768	1.02458	1.06619	0.973839	1.11027
BT_RS10025	diaminopimelate dehydrogenase	0.246986	0.411592	0.247984	0.211408	0.332129	0.369646	0.329401	0.283722	1.06486	1.0507	1.02393	0.898505	0.891125	0.767551
BT_RS10030	IS1182-like element ISBthe2 family transposase	0.49258	0.55263	0.326127	0.497992	0.507279	0.572485	0.488595	0.514462	0.961976	1.15926	1.02386	0.8861	0.853464	0.898648
BT_RS10035	hypothetical protein	1.45286	0.928653	1.424	0.870504	0.776471	1.08719	1.37601	1.04942	0.650879	0.613877	1.02358	0.714197	1.26566	0.965254
BT_RS10040	hypothetical protein	0.147863	0.322918	0.322057	0.288284	0.162581	0.373007	0.234357	0.246205	1.31125	1.7136	1.0226	0.435865	0.62829	0.660056
BT_RS10045	hemolysin III family protein	1.85718	1.78501	2.08966	2.01666	2.39001	1.92148	1.87437	2.03847	1.00277	1.00136	1.0226	1.24384	0.975484	1.06089
BT_RS10050	helix-turn-helix transcriptional regulator	0.512858	0.685733	1.24471	1.11418	1.20837	0.764269	1.06446	1.0108	0.777036	0.761601	1.0226	1.58108	1.39278	1.32258
BT_RS10055	hypothetical protein	1.31111	1.39298	0.926178	1.32648	1.03529	1.2394	1.142	1.32336	0.809412	0.698135	1.0226	0.835318	0.921411	1.06774
BT_RS10060	ribose 5-phosphate isomerase A	0.756867	0.679481	0.605578	0.894419	0.960794	0.720336	0.72221	0.848742	1.74833	0.1904	1.0226	1.33381	1.0026	1.17826
BT_RS10065	DUF3987 domain-containing protein	1.09946	1.03738	0.911835	1.08959	0.915589	1.03246	1.03709	0.895765	1.34607	1.27316	1.02221	0.886803	1.00449	0.867602
BT_RS10070	DUF4248 domain-containing protein	5.90204	5.2243	5.96417	8.42957	5.01266	5.78333	6.45387	5.5667	1.05861	1.0023	1.02208	0.866743	1.11594	0.962544
BT_RS10075	PDDEXK nuclease domain-containing protein	3.8397	3.77185	4.1805	4.64688	3.71549	3.634	3.63004	3.74748	0.953787	0.853941	1.02187	1.02242	0.998909	1.03123
BT_RS10080	HU family DNA-binding protein	0.0780894	0.156618	0.240549	0.0391497	0.205018	0.109525	0.265218	0.254745	1.10977	0.946696	1.02155	1.87189	2.42154	2.32591
BT_RS10085	N-acetylmuramoyl-L-alanine amidase	0.159822	0.264652	0.337393	0.366728	0.295458	0.21877	0.292281	0.280739	1.12054	0.896791	1.02122	1.35054	1.33602	1.28326
BT_RS10090	smalltalk protein	0.225902	0.634303	0.77495	0	0.399194	0.346543	0.313289	0.28211	1.06842	1.10726	1.02114	1.15193	0.90404	0.814069
BT_RS10095	hypothetical protein	2.43212	2.34117	2.67394	2.47858	2.58176	2.26355	2.37736	2.17906	1.18411	1.18727	1.02097	1.14058	1.05028	0.962672
BT_RS10100	RHS repeat-associated core domain-containing protein	1.94443	2.15769	2.13042	1.99369	2.04853	1.97032	1.96612	2.05345	1.15414	1.15222	1.02065	1.03969	0.997866	1.04219
BT_RS10115	hypothetical protein	2.78445	2.91936	2.49296	2.9832	2.27097	2.67788	2.66279	2.80856	1.08195	0.583252	1.02044	0.848047	0.994365	1.0488
BT_RS10125	anaerobic ribonucleoside-triphosphate reductase activating protein	2.86963	2.71661	3.37087	3.53628	1.96645	2.68162	1.96165	1.93838	0.978428	1.04494	1.02039	0.733309	0.731518	0.72284
BT_RS10130	MFS transporter	1.33143	1.69507	1.34635	1.28595	1.24216	1.41031	1.42002	1.36084	0.936891	1.25302	1.02039	0.880774	1.00688	0.964923
BT_RS10135	RIP metalloprotease RseP	0.0359843	0.0523908	0.0940521	0.028063	0.169569	0.0269874	0.0792134	0.111275	0.872183	0.943906	1.02028	6.28325	2.93519	4.12321
BT_RS10145	M23 family metallopeptidase	0.107422	0.189256	0.247736	0.133054	0.107196	0.20938	0.290442	0.193898	1.01233	1.45459	1.02016	0.511969	1.38715	0.926058
BT_RS10160	DUF4290 domain-containing protein	0.158682	0.189775	0.241936	0.185627	0.186939	0.151465	0.0908211	0.176147	1.06842	1.12112	1.02009	1.23421	0.599618	1.16296
BT_RS10170	YicC family protein	0.0370078	0.0577295	0.0483635	0.119052	0	0.0719107	0.0195519	0.0308107	1.02628	1.15897	1.02003	0	0.271892	0.428457
BT_RS10180	hypothetical protein	0.446488	0.298495	0.708526	0.186537	0.330626	0.352251	0.303285	0.546203	0.851217	1.18529	1.01979	0.93861	0.860991	1.55061
BT_RS10190	ATP-binding protein	1.24403	1.00702	1.58183	1.20945	1.2596	1.22241	1.21902	1.37062	1.06009	1.04516	1.01961	1.03042	0.997223	1.12125
BT_RS10195	metallophosphoesterase	1.4889	1.55212	1.53984	1.47745	1.38629	1.21605	1.481	1.61572	1.05778	1.01382	1.01955	1.13999	1.21788	1.32866
BT_RS10205	dTDP-glucose 4%2C6-dehydratase	0.0667572	0.0357039	0	0.0502025	0.047187	0.0234077	0.0302307	0.00680553	0.740738	1.01481	1.01953	2.01588	1.29149	0.290739
BT_RS10215	metallophosphatase family protein	0.661175	0.732285	0.972063	0.870125	0.73218	0.628849	0.785952	0.809961	1.0928	1.01137	1.01936	1.16432	1.24982	1.28801
BT_RS10220	RNA degradosome polyphosphate kinase	0.85797	0.795701	0.792363	0.846548	0.881106	0.784098	0.919653	0.81138	0.950493	0.900559	1.01923	1.12372	1.17288	1.03479
BT_RS10225	inorganic phosphate transporter	0.551067	0.509019	0.698148	0.608045	0.619149	0.534535	0.543503	0.552951	0.760087	0.969892	1.01917	1.15829	1.01678	1.03445
BT_RS10230	HU family DNA-binding protein	0.759851	0.58625	0.805143	0.486479	0.929033	0.64268	0.594029	0.622841	0.828416	0.561543	1.0189	1.44556	0.924299	0.96913
BT_RS10235	DUF4248 domain-containing protein	0.294197	0.216351	0	0.073747	0.623856	0.335261	0.333065	0.164955	0.867127	1.09273	1.0189	1.86081	0.993451	0.49202
BT_RS10245	hypothetical protein	0.431452	0.358105	0.382987	0.457099	0.460331	0.309704	0.296758	0.365981	0.801318	0.963729	1.0189	1.48636	0.958199	1.18171
BT_RS10260	NUMOD4 motif-containing HNH endonuclease	0.923189	0.879776	1.28324	1.47266	1.05199	0.854878	0.74491	0.958252	1.08004	0.819549	1.0189	1.23058	0.871364	1.12092
BT_RS10265	N-acetylmuramoyl-L-alanine amidase	1.38635	1.71465	0.727938	0.955681	0.787451	1.88368	1.63818	1.44864	1.24509	1.23685	1.01857	0.418039	0.86967	0.769052
BT_RS10280	Rpn family recombination-promoting nuclease/putative transposase	1.28579	0.937243	1.47513	1.21646	1.08057	1.09803	1.00018	1.12051	1.12016	0.850989	1.0183	0.984099	0.910882	1.02047
BT_RS10285	carboxypeptidase-like regulatory domain-containing protein	1.53857	1.4629	0.765974	1.54271	1.89887	1.43862	1.19993	1.42907	0.923873	0.993815	1.01826	1.31992	0.834085	0.993358
BT_RS10290	SusC/RagA family TonB-linked outer membrane protein	1.14805	1.05567	1.15934	1.11809	0.924091	1.064	0.98816	1.19688	1.00395	0.956926	1.01819	0.868509	0.928724	1.12489
BT_RS10295	RagB/SusD family nutrient uptake outer membrane protein	2.35527	1.66225	3.45423	3.65805	2.61368	1.79857	2.15239	2.10651	1.10863	1.21611	1.01802	1.4532	1.19673	1.17121
BT_RS10300	response regulator	1.57622	2.03486	1.99772	1.21599	1.49833	2.18453	2.05674	2.269	0.890354	1.03031	1.01802	0.685882	0.941503	1.03867
BT_RS10305	ATP-binding cassette domain-containing protein	0.38726	0.408928	0.577462	0.487865	0.360298	0.339181	0.322634	0.370833	1.08293	1.42154	1.01797	1.06226	0.951214	1.09332
BT_RS10310	zeta toxin family protein	0.847713	1.27297	1.15044	0.964414	0.697972	1.10322	0.930178	1.06363	0.951218	1.12006	1.01784	0.632666	0.843146	0.964109
BT_RS10315	hypothetical protein	0.279991	0.405001	0.249481	0.133991	0.179918	0.452947	0.282401	0.18164	1.01469	0.863206	1.01759	0.397217	0.623476	0.401019
BT_RS10320	hypothetical protein	2.41401	2.88909	3.15475	2.89336	1.58512	3.80439	2.22667	2.62636	0.969451	0.879581	1.01747	0.416656	0.58529	0.69035
BT_RS10325	efflux RND transporter periplasmic adaptor subunit	1.22328	1.33642	1.09454	1.19665	1.28947	1.41494	1.61458	1.53298	1.09383	0.972506	1.01736	0.911323	1.14109	1.08342
BT_RS10330	efflux RND transporter permease subunit	0.246044	0.27083	0.390606	0.273635	0.279244	0.291322	0.310328	0.377126	1.05325	0.725901	1.01727	0.95854	1.06524	1.29453
BT_RS10335	TolC family protein	0.145304	0.152998	0.195824	0.262932	0.16048	0.175536	0.169127	0.268946	0.841789	1.02182	1.01692	0.91423	0.963489	1.53215
BT_RS10340	hypothetical protein	0.604595	0.658137	0.347822	0.495848	0.427355	0.576648	0.593703	0.708133	0.995077	0.958537	1.01675	0.741102	1.02958	1.22802
BT_RS10345	rRNA cytosine-C5-methyltransferase	0.106307	0.0994985	0.179647	0.0707553	0.0310934	0.0584836	0.0784357	0.104637	0.714791	1.06195	1.0166	0.53166	1.34116	1.78916
BT_RS10350	DUF6249 domain-containing protein	0.158401	0.18869	0.141141	0.265313	0.203573	0.20765	0.176883	0.246626	1.12109	0.958706	1.0166	0.980366	0.851831	1.1877
BT_RS10355	sigma-70 family RNA polymerase sigma factor	0.898668	0.757928	1.02601	0.675813	0.907457	0.757472	0.688698	0.704725	0.848748	0.822102	1.01623	1.19801	0.909206	0.930365
BT_RS10360	DUF5056 domain-containing protein	0.082146	0.107639	0.0322057	0.0864852	0.116129	0.201625	0.156238	0.140689	0.961733	0.956721	1.01572	0.575965	0.774891	0.697774
BT_RS10380	Lrp/AsnC ligand binding domain-containing protein	3.09485	2.81208	2.61269	2.97293	2.68258	3.11889	2.88226	2.57929	1.00042	0.956849	1.01561	0.860108	0.92413	0.826991
BT_RS10385	IgA Peptidase M64	1.5654	1.23486	1.72142	1.65256	1.51731	1.16881	1.50614	1.54092	0.85393	0.856802	1.0155	1.29817	1.28861	1.31836
BT_RS10390	GNAT family N-acetyltransferase	3.37212	3.2601	3.46347	2.63965	3.39694	3.30204	3.06438	3.64559	1.13075	1.22174	1.0155	1.02874	0.928028	1.10404
BT_RS10395	biopolymer transporter ExbD	0.115109	0.0969635	0	0.141388	0.0325457	0.0565064	0.0364886	0.164286	0.934871	1.16356	1.0155	0.575965	0.645743	2.90739
BT_RS10405	hypothetical protein	0.390447	0.584707	0.45923	0.332772	0.425807	0.554469	0.548118	0.61298	1.1352	1.09084	1.0155	0.767953	0.988545	1.10553
BT_RS10420	TatD family hydrolase	0.607056	0.600833	0.765974	0.697892	0.65104	0.642243	0.740973	0.702086	1.02588	1.15532	1.01481	1.0137	1.15373	1.09318
BT_RS10425	hypothetical protein	0.92251	0.884662	0.800427	0.504195	1.15449	0.914062	0.719085	0.66371	0.747897	0.751521	1.01458	1.26303	0.786692	0.72611
BT_RS10435	energy transducer TonB	0.166454	0.0964437	0.0932271	0.111267	0.0784381	0.11673	0.119348	0.141409	0.988157	1.06953	1.01447	0.671959	1.02243	1.21141
BT_RS10445	4-hydroxy-3-methylbut-2-enyl diphosphate reductase	0.0560859	0.034996	0	0.0218698	0.00880979	0.0344153	0.0444469	0.0177882	1.06079	0.935002	1.01438	0.255984	1.29149	0.516869
BT_RS10450	6-phosphofructokinase	0.0994796	0.0827633	0.119171	0.193952	0.125007	0.101737	0.122633	0.126204	0.842063	0.919999	1.01418	1.22873	1.20539	1.24049
BT_RS10455	PepSY domain-containing protein	0.769446	0.583522	0.68068	0.491593	0.535512	0.714273	0.775503	0.712403	0.870709	1.26708	1.01411	0.749731	1.08572	0.997383
BT_RS10460	DUF4374 domain-containing protein	1.43071	1.36929	1.40229	1.21748	1.04171	1.48519	1.32562	1.53146	0.952378	1.01975	1.01392	0.701397	0.89256	1.03115
BT_RS10465	TonB-dependent receptor	1.89111	2.07986	1.938	1.88994	1.9554	2.19005	2.1294	2.01133	0.975755	1.58149	1.01391	0.892855	0.972307	0.918395
BT_RS10470	SDR family oxidoreductase	0.70634	0.821914	0.648651	0.647624	0.548751	0.81218	0.943019	0.662988	1.06842	1.1587	1.01371	0.675651	1.1611	0.816306
BT_RS10475	NADH:flavin oxidoreductase	0.611263	0.534804	0.764097	0.567382	0.632448	0.540879	0.607272	0.559479	0.721908	1.18872	1.01339	1.1693	1.12275	1.03439
BT_RS10480	DUF1295 domain-containing protein	0.825341	0.879034	0.948421	0.611752	0.875083	0.925571	0.828859	0.680365	1.01242	1.03594	1.01298	0.945452	0.895511	0.735076
BT_RS10485	GNAT family N-acetyltransferase	2.4977	2.28987	2.28934	1.89968	3.27791	2.21788	2.50631	2.25688	1.12674	1.05741	1.0123	1.47795	1.13005	1.01759
BT_RS10490	citrate/2-methylcitrate synthase	3.6709	4.08521	3.68497	3.82941	3.72391	4.411	4.17825	4.18847	1.00823	0.901347	1.0122	0.844231	0.947235	0.949552
BT_RS10495	NADP-dependent isocitrate dehydrogenase	1.36565	1.602	1.56161	1.68541	1.21628	1.39106	1.65584	1.3871	1.35028	1.02793	1.01214	0.874356	1.19035	0.997153
BT_RS10500	aconitate hydratase	5.60767	4.83472	6.50745	6.08788	5.79279	5.42461	6.08102	5.66376	1.12992	1.41636	1.01157	1.06787	1.12101	1.04409
BT_RS10505	AAA domain-containing protein	0.375922	0.461311	0.382102	0.517934	0.405468	0.574119	0.470037	0.439156	1.03033	1.20469	1.0115	0.706243	0.81871	0.76492
BT_RS10510	ketol-acid reductoisomerase	1.71374	1.91506	1.56772	1.63112	1.83537	1.73989	1.83138	1.81588	0.702911	0.468485	1.01139	1.05488	1.05258	1.04368
BT_RS10515	thioesterase	1.09307	1.17312	1.37134	1.29147	1.1744	1.51585	1.6112	1.20644	0.935258	1.08059	1.01074	0.774749	1.0629	0.795887
BT_RS10520	acetolactate synthase small subunit	4.51803	3.29298	3.7876	3.62655	4.48456	3.17935	3.70995	3.57397	0.840271	0.801764	1.01062	1.41053	1.16689	1.12412
BT_RS10525	biosynthetic-type acetolactate synthase large subunit	0.801432	0.705279	0.638424	0.700336	0.645481	0.78958	0.705968	0.631152	1.10599	0.728133	1.01062	0.817499	0.894106	0.799352
BT_RS10530	dihydroxy-acid dehydratase	1.35917	1.39033	1.48543	1.32966	1.41558	1.17721	1.31303	1.3669	1.07853	0.982835	1.01051	1.20248	1.11537	1.16113
BT_RS10535	FKBP-type peptidyl-prolyl cis-trans isomerase	0.0847131	0.167385	0.092256	0.115614	0.199597	0.138617	0.126807	0.073886	0.908481	1.44225	1.01035	1.43991	0.914802	0.533022
BT_RS10540	L-serine ammonia-lyase%2C iron-sulfur-dependent%2C subunit alpha	0.563178	0.448437	0.584946	0.516229	0.83775	0.391997	0.536234	0.578842	1.02569	0.778625	1.01017	2.13713	1.36796	1.47665
BT_RS10545	PCMD domain-containing protein	1.14823	0.859755	0.890551	1.07748	1.07275	1.37852	1.21458	1.30033	0.809284	1.02014	1.01006	0.778193	0.88108	0.943287
BT_RS10550	PorT family protein	1.51061	1.7754	1.77132	1.46453	1.78449	1.46024	1.41578	1.68835	1.1013	1.09553	1.00949	1.22205	0.96955	1.15621
BT_RS10555	calycin-like domain-containing protein	0.624834	0.530835	0.395719	0.438559	0.62512	0.566267	0.746561	0.713422	1.2328	1.01268	1.00949	1.10393	1.31839	1.25987
BT_RS10565	dipeptidase	1.02078	1.12269	1.09783	0.97573	1.01071	1.11625	0.991508	0.94952	0.657492	0.966648	1.00949	0.905447	0.888249	0.850634
BT_RS10570	linear amide C-N hydrolase	0.634828	0.747507	0.692469	0.835452	0.694801	0.55604	0.555831	0.489554	1.06842	0.897602	1.00949	1.24955	0.999625	0.88043
BT_RS10575	hypothetical protein	2.87792	3.09911	2.60844	2.88876	2.86982	2.46473	2.64855	2.55279	1.47936	3.06105	1.00949	1.16435	1.07458	1.03573
BT_RS10585	methylmalonyl-CoA mutase	0.795073	0.635484	0.648163	0.549189	0.649414	0.693861	0.650081	0.628613	1.16431	0.993499	1.00949	0.935943	0.936904	0.905964
BT_RS10590	methylmalonyl-CoA mutase small subunit	0.515939	0.477561	0.424669	0.405143	0.386853	0.411042	0.530855	0.461751	1.03107	0.922709	1.00949	0.941151	1.29149	1.12337
BT_RS10595	putative transporter	1.50764	1.31661	1.66599	1.80554	1.49608	1.52254	1.49927	1.39886	1.08251	0.916014	1.00949	0.982617	0.984716	0.918766
BT_RS10600	cytidylate kinase-like family protein	0.502951	0.670207	0.518026	0.523534	0.518199	0.690471	0.6688	0.504909	0.986238	0.859243	1.00949	0.7505	0.968614	0.731253
BT_RS10605	TonB-dependent receptor plug domain-containing protein	2.88641	2.43044	3.06525	2.97771	2.87374	2.199	2.82779	2.711	0.824086	0.840374	1.00949	1.30684	1.28594	1.23283
BT_RS10610	hypothetical protein	4.43173	4.70382	4.23921	3.70558	4.34897	4.59462	4.24021	4.45943	0.904051	0.80554	1.00949	0.946535	0.922865	0.970576
BT_RS10615	GntR family transcriptional regulator	3.12104	2.56834	4.36852	3.6964	4.00467	2.50021	3.2905	3.16873	0.794469	0.590729	1.00949	1.60173	1.31609	1.26738
BT_RS10620	glycoside hydrolase family 127 protein	2.15657	2.14139	2.81145	2.01883	2.53999	2.0712	2.0317	2.27938	0.961372	0.814719	1.00921	1.22633	0.980926	1.10051
BT_RS10625	ABC transporter substrate-binding protein	2.70131	2.65294	2.39594	2.30324	3.07253	2.34044	2.64199	2.65735	1.02473	1.03615	1.00911	1.3128	1.12884	1.1354
BT_RS10630	iron ABC transporter permease	1.03422	1.07276	1.01367	0.664158	0.791322	0.893039	0.798471	0.821722	0.947357	0.955238	1.00908	0.8861	0.894106	0.920141
BT_RS10635	ABC transporter ATP-binding protein	0.839063	0.832313	1.40581	1.37164	0.963134	0.818502	0.659257	0.839294	0.908292	0.936564	1.00878	1.1767	0.805443	1.0254
BT_RS10640	MATE family efflux transporter	1.1515	1.30603	1.52051	1.3821	1.06828	1.34937	1.34663	1.31533	0.962805	0.94586	1.00859	0.79169	0.997966	0.974769
BT_RS10645	Crp/Fnr family transcriptional regulator	0.653673	0.827743	0.3015	0.742178	0.95127	0.796312	0.792269	1.01525	1.02053	1.09535	1.0085	1.19459	0.994922	1.27494
BT_RS10650	GntR family transcriptional regulator	0.272926	0.151887	0.347033	0.375357	0.55268	0.239893	0.233825	0.263193	0.928861	1.05755	1.00838	2.30386	0.974706	1.09713
BT_RS10655	ROK family protein	3.04892	2.80845	3.38483	3.36181	3.37705	2.86002	3.03341	3.0762	1.18089	1.14534	1.00838	1.18078	1.06062	1.07558
BT_RS10660	GH92 family glycosyl hydrolase	1.19849	1.22019	1.2744	1.12563	1.2506	1.27507	1.20943	1.3118	0.955351	1.15803	1.00824	0.980813	0.948519	1.02881
BT_RS10665	MFS transporter	1.14877	1.1801	1.12595	0.934129	0.91763	1.12327	1.13982	0.96307	0.977709	1.10648	1.00813	0.81693	1.01474	0.857383
BT_RS10670	TonB-dependent receptor	2.2027	2.20326	2.34602	2.12112	2.23153	2.05328	2.16121	2.22344	0.907852	0.774808	1.00782	1.08682	1.05257	1.08288
BT_RS10675	RagB/SusD family nutrient uptake outer membrane protein	2.05173	2.37017	2.06057	1.91352	2.08202	2.2196	2.30307	2.34062	1.04465	0.860815	1.00763	0.938013	1.0376	1.05452
BT_RS10680	DUF4959 domain-containing protein	1.54065	1.39124	0.974223	1.10197	1.09219	1.50261	1.39279	1.31544	1.05966	1.03324	1.00757	0.726864	0.926915	0.875436
BT_RS10685	hypothetical protein	1.11077	1.1304	1.02823	0.719303	1.21511	1.17385	1.38327	1.21416	0.933623	1.20379	1.00747	1.03514	1.17841	1.03433
BT_RS10690	GH92 family glycosyl hydrolase	1.46587	1.56336	1.32467	1.29824	1.49665	1.57569	1.57224	1.52952	0.973167	1.22131	1.00741	0.949837	0.997808	0.970699
BT_RS10695	glycoside hydrolase family 43 protein	1.81766	1.53504	1.82251	1.56723	2.19303	1.68905	1.74262	1.97174	0.951428	1.02124	1.00711	1.29838	1.03172	1.16737
BT_RS10700	hypothetical protein	1.58725	1.72554	1.59449	1.61611	1.5414	1.61777	1.67422	1.87349	1.00744	1.08354	1.00672	0.952797	1.03489	1.15807
BT_RS10705	hypothetical protein	1.70953	1.8025	2.42103	2.21611	1.80516	1.54995	1.64231	1.66808	1.00357	1.27805	1.00627	1.16466	1.05959	1.07622
BT_RS10710	GNAT family N-acetyltransferase	0.481269	0.597532	0.423575	0.361922	0.52763	0.578577	0.537067	0.595761	1.06239	0.686302	1.00623	0.911945	0.928255	1.0297
BT_RS10715	TolC family protein	1.60113	1.68406	1.91116	1.62033	1.71443	1.67557	1.85304	1.68842	0.891093	1.01968	1.0061	1.02319	1.10592	1.00767
BT_RS10720	efflux RND transporter permease subunit	0.654187	0.736688	0.426334	0.672387	0.578316	0.668329	0.675737	0.634354	1.19872	1.27708	1.00597	0.865317	1.01108	0.949164
BT_RS10725	efflux RND transporter periplasmic adaptor subunit	0.936511	1.01394	1.09157	0.897152	0.85877	1.03128	0.938739	1.03678	1.1466	0.817328	1.00597	0.83272	0.910264	1.00533
BT_RS10730	AraC family transcriptional regulator	1.13811	1.39883	1.4955	1.27284	1.21996	1.57707	1.29838	1.48599	1.12054	1.99224	1.00597	0.773559	0.823283	0.942249
BT_RS10735	MATE family efflux transporter	1.18782	1.07139	0.968268	1.0387	1.51849	1.06805	1.32034	1.07424	1.09222	1.19983	1.0057	1.42175	1.23622	1.0058
BT_RS10740	lysine--tRNA ligase	0.184793	0.11726	0.221031	0.313265	0.216962	0.165284	0.260622	0.24139	1.05947	1.05653	1.00564	1.31266	1.57681	1.46046
BT_RS10750	glucose-6-phosphate isomerase	0.0243123	0.0341329	0	0	0.00572834	0.012432	0.0160558	0.0318074	0.738184	1.08528	1.00556	0.460772	1.29149	2.5585
BT_RS10755	DUF5035 domain-containing protein	0.443687	0.64823	0.551547	0.417753	0.443655	0.610912	0.523131	0.455624	0.874307	0.943699	1.00551	0.726217	0.856311	0.745809
BT_RS10760	hypothetical protein	1.93486	2.17565	2.05446	1.72113	1.98499	2.16016	2.16158	1.98002	0.998182	0.978355	1.0055	0.918906	1.00066	0.916605
BT_RS10765	HAD family hydrolase	1.08433	0.947226	0.566821	1.00067	0.897033	1.17794	1.1712	1.22087	0.789705	0.409775	1.00531	0.761527	0.994282	1.03644
BT_RS10770	kinase	1.39498	1.3866	1.42499	1.19159	1.35807	1.2851	1.38405	1.43542	1.01532	1.09484	1.0053	1.05678	1.07699	1.11697
BT_RS10780	aspartate--ammonia ligase	0.449192	0.703966	0.614329	0.52241	0.605482	0.551264	0.54638	0.391367	1.11909	1.04011	1.00528	1.09835	0.99114	0.709944
BT_RS10785	uracil-DNA glycosylase	1.07124	1.35471	1.34652	1.29141	0.890148	1.29962	1.35441	1.17877	0.82874	0.856078	1.0051	0.684931	1.04216	0.907016
BT_RS10790	hypothetical protein	1.99257	2.03844	1.60478	1.87015	1.85608	1.65867	2.6073	1.67544	0.914571	0.955048	1.00488	1.11902	1.57192	1.01011
BT_RS10795	hypothetical protein	1.60523	1.83077	1.04195	1.06326	1.83347	1.83301	1.68492	1.84344	1.0238	1.06664	1.00481	1.00025	0.919207	1.00569
BT_RS10805	HDIG domain-containing protein	0.232212	0.292937	0.217704	0.248021	0.314003	0.359321	0.216027	0.252166	0.832309	0.867847	1.00471	0.873878	0.601209	0.701784
BT_RS10810	DUF1343 domain-containing protein	0.563589	0.771626	0.657395	0.751916	0.592617	0.774542	0.575824	0.661443	1.01481	1.00216	1.00458	0.76512	0.743438	0.853979
BT_RS10815	metallophosphoesterase family protein	0.275271	0.324853	0.391019	0.175007	0.281991	0.310895	0.297185	0.313159	0.96064	0.937456	1.00441	0.907031	0.955903	1.00728
BT_RS10830	PDDEXK nuclease domain-containing protein	2.23446	1.98564	1.97348	2.11121	2.36045	2.00091	2.02762	2.38655	0.38158	0.822801	1.00434	1.17969	1.01335	1.19273
BT_RS10835	transporter	5.86492	6.02654	4.72351	4.62705	5.72027	6.11311	6.89067	6.43201	1.14368	1.07006	1.00434	0.935738	1.1272	1.05217
BT_RS10840	N-acetylmuramoyl-L-alanine amidase	0.38726	0.337462	0.366479	0.585798	0.560051	0.322302	0.402139	0.390706	0.864915	0.698135	1.00434	1.73766	1.24771	1.21223
BT_RS10845	MlaD family protein	0.0667092	0.0283804	0.0832161	0.0957722	0.0428664	0.0446553	0.0720895	0.0952088	1.35588	1.06216	1.00434	0.959942	1.61436	2.13209
BT_RS10855	NADPH-dependent oxidoreductase	1.38847	1.60896	1.4689	1.31486	1.83824	1.5417	1.74074	1.60944	1.01485	0.989962	1.00403	1.19235	1.12911	1.04394
BT_RS10860	adenosylcobalamin-dependent ribonucleoside-diphosphate reductase	1.02964	0.897721	0.992439	0.809648	0.927111	0.979169	0.934471	0.907021	1.03998	0.941862	1.00394	0.946834	0.954351	0.926317
BT_RS10865	4-alpha-glucanotransferase	1.02085	1.13333	0.867825	1.01448	1.10024	1.02831	1.11338	1.1252	1.20804	1.09472	1.00373	1.06995	1.08273	1.09422
BT_RS10870	acyltransferase	0.957074	0.875763	0.81753	1.02264	0.884367	0.96458	0.923713	0.869939	0.995379	0.992245	1.00373	0.916842	0.957632	0.901884
BT_RS10875	glycosyltransferase family 4 protein	0.959384	0.715222	1.84785	1.77152	1.29319	0.90358	0.915003	0.903549	0.904051	0.953759	1.00372	1.43119	1.01264	0.999966
BT_RS10885	methylglyoxal synthase	1.04302	1.13087	0.607308	0.761069	0.934341	1.02656	0.90841	1.24543	0.828657	0.901912	1.00348	0.910167	0.884907	1.21321
BT_RS10900	tRNA (N(6)-L-threonylcarbamoyladenosine(37)-C(2))-methylthiotransferase MtaB	0.0325624	0.0380963	0.0079789	0.0357108	0.0230166	0.0724307	0.0612869	0.0609968	0.942019	1.19764	1.0034	0.317774	0.846146	0.842141
BT_RS10905	long-chain fatty acid--CoA ligase	1.36674	1.43078	1.00946	1.26163	1.17211	1.30767	1.34491	1.28271	1.14534	1.00295	1.0034	0.896335	1.02848	0.980913
BT_RS10910	hypothetical protein	1.39204	1.07431	0.813847	1.02847	1.55362	0.809226	1.23864	1.15023	1.10855	1.04229	1.0034	1.91988	1.53065	1.42139
BT_RS10915	sugar phosphate isomerase/epimerase	2.85006	2.95592	2.3695	2.69285	2.83126	2.66509	2.8174	3.12898	1.12862	1.00295	1.0034	1.06235	1.05715	1.17406
BT_RS10920	DUF1080 domain-containing protein	0.198731	0.24413	0.18261	0.359612	0.324842	0.24008	0.255922	0.15068	1.05094	1.0986	1.00324	1.35306	1.06599	0.627627
BT_RS10930	Gfo/Idh/MocA family oxidoreductase	1.16282	1.26974	0.997255	1.11372	1.32194	1.21002	1.39762	1.20321	1.01232	1.09821	1.00302	1.09249	1.15504	0.99437
BT_RS10935	DUF6377 domain-containing protein	1.28052	1.59288	1.70356	1.86571	1.50777	2.11486	1.77914	1.37656	0.472095	1.21768	1.00278	0.712942	0.841254	0.6509
BT_RS10940	50S ribosomal protein L9	9.48787	10.7431	5.57725	5.44233	7.59547	11.6214	9.59947	11.8334	0.757836	1.16897	1.00278	0.653577	0.826018	1.01824
BT_RS10955	MarR family transcriptional regulator	0.169805	0.238396	0.404193	0.297958	0.0342931	0.267932	0.115343	0.164452	1.28647	1.13696	1.00243	0.127992	0.430495	0.613782
BT_RS10970	elongation factor G	1.86	1.78322	1.89696	1.60982	2.17819	1.80607	1.95605	1.88335	0.892822	1.11149	1.00235	1.20603	1.08304	1.04279
BT_RS10975	radical SAM family heme chaperone HemW	0.527303	0.655054	0.723561	0.647683	0.582802	0.529467	0.452067	0.513122	0.953812	0.910114	1.00215	1.10073	0.853816	0.96913
BT_RS10980	RNA polymerase sigma-70 factor	0.770287	1.19235	1.16152	1.03971	1.04707	0.848368	0.821742	1.00071	1.03815	1.0356	1.00212	1.23421	0.968614	1.17957
BT_RS10985	hypothetical protein	2.79747	2.50246	3.1544	3.41004	1.85488	2.36219	2.78588	2.09347	0.902634	0.90276	1.00203	0.785238	1.17936	0.88624
BT_RS10990	FecR domain-containing protein	2.29162	2.38899	2.28871	2.36472	2.65141	2.1912	2.24916	2.49952	1.09299	0.842576	1.00203	1.21003	1.02645	1.14071
BT_RS10995	TonB-dependent receptor	1.32019	1.1716	1.73975	1.50434	1.22621	1.06942	1.20092	1.15034	0.768206	0.905844	1.00194	1.14661	1.12297	1.07567
BT_RS11000	DUF4249 domain-containing protein	0.898259	0.830724	1.01667	1.02264	0.650048	0.895681	0.796596	0.850862	1.2041	1.00842	1.00186	0.725758	0.889375	0.94996
BT_RS11005	ATP-binding cassette domain-containing protein	0.639721	0.621205	0.485936	0.673513	0.553925	0.667326	0.583011	0.753245	1.18669	1.1831	1.00178	0.830067	0.873652	1.12875
BT_RS11015	LysO family transporter	4.32978	4.3344	3.61643	3.27022	3.93871	5.14039	4.19211	4.12418	1.1937	1.11912	1.00176	0.766228	0.815522	0.802309
BT_RS11020	lysine exporter LysO family protein	1.21965	1.27486	1.65788	1.32781	1.2082	1.18542	1.62972	1.45482	1.09038	1.17631	1.00159	1.01922	1.37481	1.22727
BT_RS11025	hypothetical protein	2.21725	1.87626	1.57781	2.90464	1.56725	2.27379	2.19039	2.25417	0.835563	1.09195	1.00148	0.68927	0.963321	0.991372
BT_RS11030	DUF2027 domain-containing protein	1.03851	0.871943	1.16757	1.11659	0.755657	0.912141	1.1175	0.915468	0.724356	1.22469	1.00094	0.828443	1.22514	1.00365
BT_RS11035	HAD family hydrolase	0.412855	0.481195	0.366479	0.410059	0.220245	0.477991	0.419776	0.344647	0.966839	0.866409	1.00071	0.460772	0.87821	0.721033
BT_RS11040	LuxR C-terminal-related transcriptional regulator	0.791531	0.871962	0.439396	0.577685	0.831808	0.881133	0.710538	0.859765	0.876779	0.845275	1.00044	0.944021	0.806391	0.975748
BT_RS11045	DUF1349 domain-containing protein	0.537279	0.579063	0.845763	0.75707	0.644464	0.594431	0.735443	0.685488	0.943079	0.778089	1.00023	1.08417	1.23722	1.15318
BT_RS11050	winged helix DNA-binding domain-containing protein	1.22706	1.12925	0.905786	1.04503	0.994355	0.913614	0.935799	1.31529	0.98535	1.22136	1.00015	1.08838	1.02428	1.43966
BT_RS11055	RNA polymerase sigma factor	0.558593	0.779103	0.558233	0.595787	0.27871	0.591434	0.494753	0.609651	1.30585	0.721406	0.999876	0.471244	0.836531	1.0308
BT_RS11060	hypothetical protein	0.559594	0.73841	0.863179	0.740465	1.01156	0.737416	0.821503	0.7332	1.40082	1.72207	0.999876	1.37176	1.11403	0.994283
BT_RS11070	Crp/Fnr family transcriptional regulator	1.50284	1.4333	0.932271	1.38528	1.3581	1.5175	1.50002	1.38467	0.812003	0.865687	0.999876	0.894961	0.988483	0.912473
BT_RS11075	SDR family NAD(P)-dependent oxidoreductase	1.73916	2.03826	2.86078	2.10966	1.93484	1.81885	2.19321	1.894	1.42457	1.32646	0.999876	1.06377	1.20583	1.04132
BT_RS11080	M20/M25/M40 family metallo-hydrolase	1.74209	2.10291	2.03196	1.92362	1.99477	2.06802	2.39127	2.0797	0.848804	1.05884	0.999876	0.964579	1.15631	1.00565
BT_RS11085	DUF4981 domain-containing protein	2.28853	2.06405	2.51307	2.56293	2.36226	2.138	2.12428	2.2261	0.914096	0.907575	0.999876	1.10489	0.99358	1.0412
BT_RS11090	alpha-L-fucosidase	0.786231	0.92072	0.788874	0.934991	0.974526	0.752249	0.753001	0.922696	1.03281	0.767948	0.999876	1.29548	1.001	1.22658
BT_RS11095	hypothetical protein	1.0202	1.19131	0.996761	1.03999	0.86077	1.2242	0.983019	1.14635	0.759768	0.674863	0.999876	0.703126	0.802985	0.936406
BT_RS11100	DUF1735 domain-containing protein	0.702805	0.772649	0.809119	0.792781	0.52043	0.872776	0.835438	0.847823	0.75502	0.977388	0.999876	0.596293	0.957219	0.97141
BT_RS11105	RagB/SusD family nutrient uptake outer membrane protein	2.19914	2.31158	2.37801	2.02493	2.18986	2.47173	2.35656	2.22192	1.05856	0.846077	0.999703	0.885963	0.953406	0.898934
BT_RS11110	TonB-dependent receptor	1.33808	1.31727	1.03656	1.36916	1.15093	1.23062	1.30314	1.31841	0.766883	0.861114	0.999441	0.935249	1.05894	1.07134
BT_RS11115	FecR domain-containing protein	1.62257	1.54484	1.7768	1.4432	1.48703	1.5072	1.64058	1.58112	0.93193	0.738116	0.999326	0.986619	1.0885	1.04904
BT_RS11120	RNA polymerase sigma-70 factor	2.4593	2.56337	1.31479	1.6346	2.29145	2.76091	2.68718	2.61918	1.00322	1.21682	0.998996	0.829962	0.973294	0.948664
BT_RS11125	GH92 family glycosyl hydrolase	2.02151	1.93884	1.4936	1.43306	2.00954	1.79709	1.92844	1.98799	0.950547	0.970997	0.998996	1.11821	1.07309	1.10623
BT_RS11130	hypothetical protein	1.48019	1.43104	1.54076	1.30368	1.2977	1.51555	1.42309	1.49026	1.19979	1.27038	0.998852	0.856255	0.93899	0.983312
BT_RS11135	RagB/SusD family nutrient uptake outer membrane protein	1.74126	1.9168	1.2994	1.70708	1.5758	1.76054	1.91567	1.90623	1.1718	0.842768	0.998738	0.895063	1.08811	1.08275
BT_RS11140	TonB-dependent receptor	1.9051	1.8289	2.23857	2.09606	1.94496	1.83637	2.08865	1.89502	0.688984	1.2723	0.998708	1.05913	1.13738	1.03194
BT_RS11145	LamG domain-containing protein	0.381805	0.614648	0.449066	0.410906	0.302263	0.440452	0.556734	0.479531	1.02665	1.00669	0.998333	0.686256	1.26401	1.08872
BT_RS11150	hypothetical protein	1.07	1.09808	0.821659	0.927683	0.836725	1.26533	1.19014	1.15738	1.05455	0.906668	0.998253	0.661271	0.940582	0.914685
BT_RS11155	hypothetical protein	0.165449	0.119118	0.224533	0.200987	0.179918	0.0780943	0.312659	0.217969	0.85474	0.685748	0.997861	2.30386	4.00361	2.79109
BT_RS11160	metal ABC transporter permease	0.548857	0.363354	0.341142	0.434561	0.510968	0.538041	0.509219	0.582729	0.568678	0.506711	0.997861	0.949683	0.946432	1.08306
BT_RS11170	immunity 17 family protein	1.03614	1.82679	0.897466	1.81811	1.09006	1.4638	1.45127	1.27245	0.936779	0.804101	0.997645	0.744682	0.991444	0.86928
BT_RS11180	DUF86 domain-containing protein	1.69247	1.86599	1.32146	1.51006	1.43963	1.593	2.3756	1.75024	0.9508	0.960736	0.997583	0.903724	1.49127	1.0987
BT_RS11185	DUF58 domain-containing protein	0.901538	0.797354	1.03766	0.979637	0.929564	0.814575	0.979912	0.861732	1.08313	0.662908	0.997583	1.14116	1.20297	1.05789
BT_RS11190	MoxR family ATPase	1.5681	1.17102	1.84217	1.81486	1.51718	1.24884	1.72302	1.65868	1.22755	1.15861	0.997217	1.21488	1.3797	1.32818
BT_RS11195	DUF4350 domain-containing protein	0.735642	0.593011	0.716862	0.843146	0.64923	0.67841	0.832349	0.634203	0.939607	0.891236	0.997217	0.956988	1.22691	0.934838
BT_RS11200	DUF4129 domain-containing protein	1.26064	1.19641	1.36521	1.56236	1.75723	1.15762	1.43218	1.63565	0.966128	1.44826	0.997217	1.51796	1.23717	1.41294
BT_RS11205	hypothetical protein	3.48658	3.51348	3.00725	3.73193	4.06638	3.61564	3.46762	3.16399	0.856255	0.742696	0.997217	1.12467	0.959062	0.875084
BT_RS11210	stage II sporulation protein M	1.22733	1.33316	1.24709	1.31389	1.70323	1.28858	1.34295	1.40616	1.06095	1.08382	0.99638	1.32179	1.04219	1.09125
BT_RS11215	C10 family peptidase	2.92596	2.8594	3.50429	3.21917	3.16313	3.02438	3.09995	3.29111	0.960521	1.0264	0.996359	1.04588	1.02499	1.08819
BT_RS11220	hypothetical protein	1.86156	1.50071	2.26409	2.3843	2.11303	2.17619	1.85214	2.32718	1.00133	0.981436	0.996254	0.970975	0.851094	1.06938
BT_RS11225	C10 family peptidase	1.40732	1.22722	1.2663	1.80821	1.2448	1.29533	1.54492	1.36373	1.13571	1.02322	0.99606	0.960991	1.19268	1.0528
BT_RS11230	C10 family peptidase	3.02761	2.46358	2.27562	2.79059	2.87945	2.67711	2.80707	2.66426	0.928642	0.874455	0.996037	1.07558	1.04855	0.9952
BT_RS11235	DUF3244 domain-containing protein	2.09742	2.22237	2.45657	1.99063	1.8089	2.58213	2.67619	2.40044	1.14355	0.818126	0.995971	0.700547	1.03643	0.929636
BT_RS11245	hypothetical protein	1.90728	2.28463	2.02691	2.09103	2.03187	1.96855	1.99688	2.10109	0.814038	0.836227	0.995756	1.03216	1.01439	1.06733
BT_RS11250	RDD family protein	2.00884	2.11085	2.16657	2.59455	2.83988	1.62217	1.97664	2.3608	0.944153	0.975958	0.995671	1.75067	1.21852	1.45534
BT_RS11255	DsbA family protein	2.90764	2.25251	3.98107	4.23863	3.0481	1.94888	3.06997	3.08366	1.04358	1.09591	0.995517	1.56403	1.57525	1.58228
BT_RS11260	AraC family transcriptional regulator	2.86462	3.05305	2.67582	3.81209	2.89911	3.27569	3.26049	3.59912	1.04857	0.997672	0.995443	0.885036	0.995359	1.09874
BT_RS11265	DUF4405 domain-containing protein	1.45967	1.36619	1.36255	1.0977	1.5067	1.1587	1.00069	1.38885	0.959639	0.891074	0.995332	1.30034	0.863632	1.19863
BT_RS11270	hypothetical protein	1.83948	2.03883	1.89784	1.44399	2.28111	1.5644	1.7135	1.98053	1.03346	0.921538	0.995332	1.45814	1.09531	1.266
BT_RS11290	CDP-diacylglycerol--serine O-phosphatidyltransferase	0.29865	0.0931744	0.180134	0.0403109	0.184035	0.089279	0.0728226	0.120221	0.567188	0.49128	0.995247	2.06135	0.815675	1.34658
BT_RS11300	nucleoside deaminase	0.0491758	0.10356	0.0240995	0	0	0.0905256	0	0.0350924	0.934167	1.05456	0.995044	0	0	0.387652
BT_RS11310	YraN family protein	0.651782	0.512988	0.435569	0.623827	0.397885	0.672635	0.739568	0.401693	1.30827	0.341943	0.994775	0.591532	1.09951	0.597194
BT_RS11315	MmcQ/YjbR family DNA-binding protein	0.6834	0.653847	0.77402	0.186537	0.450854	0.503216	0.698037	0.509356	1.03407	0.841802	0.994652	0.895945	1.38715	1.0122
BT_RS11320	biotin--[acetyl-CoA-carboxylase] ligase	0.063784	0.0530659	0.041678	0.124358	0.110209	0.0565341	0.0336983	0.0505744	0.956798	1.03441	0.994619	1.94942	0.59607	0.894582
BT_RS11325	S41 family peptidase	2.36598	2.11584	3.01061	2.38675	2.57741	1.6732	2.18875	2.17827	1.03799	1.01017	0.994474	1.5404	1.30812	1.30186
BT_RS11330	tetratricopeptide repeat protein	0.158527	0.252237	0.295219	0.236443	0.112054	0.272371	0.201008	0.181003	1.04984	0.801337	0.994442	0.411404	0.737992	0.664546
BT_RS11335	MATE family efflux transporter	1.02683	0.949532	1.07084	0.94413	0.905807	0.912354	0.901622	0.896891	1.0153	0.98356	0.994352	0.992824	0.988236	0.983051
BT_RS11345	tetratricopeptide repeat protein	1.6018	1.49921	1.69207	1.71785	1.47359	1.6681	1.64865	1.522	1.0814	1.12776	0.99431	0.883393	0.98834	0.912416
BT_RS11350	carboxypeptidase-like regulatory domain-containing protein	0.823729	0.901808	0.9982	1.12128	0.981002	0.781159	0.826866	0.830077	0.795911	0.708027	0.99431	1.25583	1.05851	1.06262
BT_RS11355	hypothetical protein	3.37723	2.56893	3.00016	3.70625	3.94403	3.09463	3.32982	3.59086	1.15582	1.32075	0.99427	1.27448	1.076	1.16035
BT_RS11360	hypothetical protein	1.24891	1.25065	1.06849	1.12359	1.12592	1.26156	1.2162	1.31419	0.925012	0.759046	0.994005	0.892486	0.964043	1.04172
BT_RS11365	hypothetical protein	0.679941	0.653144	0.455982	0.91052	0.531204	0.439184	0.524659	0.855508	1.01844	0.815043	0.993945	1.20953	1.19462	1.94795
BT_RS11370	DMT family transporter	2.55031	2.37029	1.88785	1.82548	2.04219	2.33096	2.51102	2.78716	0.924539	0.966186	0.993788	0.876116	1.07725	1.19572
BT_RS11385	efflux RND transporter periplasmic adaptor subunit	1.4718	1.46657	1.87436	1.47576	1.58527	1.72024	1.99156	1.92911	1.06842	1.00714	0.99373	0.921544	1.15772	1.12142
BT_RS11390	efflux RND transporter permease subunit	1.68745	1.95415	1.92374	1.93216	1.71586	1.93269	1.76933	1.81775	0.951418	1.00087	0.993378	0.88781	0.915474	0.940529
BT_RS11395	TolC family protein	1.06259	1.13393	0.970475	1.05233	1.01283	1.22749	1.0239	1.02253	1.13633	0.905208	0.992992	0.825125	0.834139	0.833023
BT_RS11400	pectate lyase	1.57945	1.95562	2.07705	2.12856	1.87588	2.06293	1.7657	1.74544	0.83017	0.591103	0.992909	0.909329	0.855918	0.846098
BT_RS11405	acyltransferase	1.89594	2.20285	2.2519	2.44185	2.21816	1.95998	2.10941	2.16941	0.619507	1.0912	0.992524	1.13172	1.07624	1.10685
BT_RS11410	fumarate hydratase	0.0265279	0.0186217	0	0.04073	0.0234389	0.032556	0.00788355	0.0165643	1.14699	1.078	0.992524	0.719956	0.242154	0.508793
BT_RS11420	GTPase HflX	1.16178	0.853792	1.07122	1.11744	1.45383	0.694407	0.886587	0.936529	1.02591	1.02546	0.992524	2.09362	1.27675	1.34868
BT_RS11425	SusD/RagB family nutrient-binding outer membrane lipoprotein	2.56795	2.1812	4.1755	3.36647	2.7437	2.2657	2.60262	2.84146	0.314242	1.848	0.992524	1.21097	1.14871	1.25412
BT_RS11430	SusC/RagA family TonB-linked outer membrane protein	2.04817	2.10377	2.8747	2.62278	2.19823	2.05154	2.16319	2.27032	0.965072	0.810397	0.991555	1.0715	1.05442	1.10664
BT_RS11435	hypothetical protein	11.2761	8.7511	14.6584	14.9631	12.8813	7.78249	11.5432	11.6068	1.12031	1.17528	0.991334	1.65516	1.48323	1.4914
BT_RS11440	DUF5012 domain-containing protein	2.08103	2.01366	1.85566	2.00426	2.16774	2.05466	2.28157	2.04892	0.85474	1.3464	0.990949	1.05504	1.11044	0.997208
BT_RS11445	SusD/RagB family nutrient-binding outer membrane lipoprotein	4.24097	4.10496	4.90573	4.46118	4.22905	3.47571	4.14442	4.00592	0.931056	1.496	0.990949	1.21674	1.19239	1.15255
BT_RS11450	SusC/RagA family TonB-linked outer membrane protein	3.71534	3.81054	3.93466	3.76671	3.37965	3.70397	3.70185	3.7223	0.88601	0.578941	0.990731	0.912441	0.999429	1.00495
BT_RS11455	site-specific integrase	4.27449	4.11578	4.56883	4.48111	4.96167	4.24581	4.16667	4.78501	1.11497	1.01547	0.990645	1.1686	0.981359	1.127
BT_RS11460	TonB-dependent receptor	4.78246	4.5696	6.14468	5.70925	4.76804	4.66678	4.78919	5.12985	0.96062	0.981225	0.990226	1.0217	1.02623	1.09923
BT_RS11465	RagB/SusD family nutrient uptake outer membrane protein	7.37496	7.18337	9.11285	8.39335	7.06658	7.11136	7.09081	7.69672	0.959242	0.958024	0.989841	0.993702	0.997109	1.08231
BT_RS11470	MarC family protein	2.00436	1.76067	1.61029	1.51349	1.64903	1.89528	1.93344	1.71171	0.947013	1.09663	0.989825	0.870075	1.02014	0.903147
BT_RS11475	YjjG family noncanonical pyrimidine nucleotidase	1.78374	1.57432	1.01218	1.11195	2.04608	1.87703	1.83517	1.84235	1.11116	1.07298	0.989301	1.09006	0.977698	0.981523
BT_RS11480	hypothetical protein	0.786296	0.813095	0.546932	0.645351	1.00401	0.972753	1.07539	0.886915	0.863521	0.984441	0.988748	1.03213	1.10551	0.911758
BT_RS11485	16S rRNA (cytidine(1402)-2'-O)-methyltransferase	0.0963847	0.0751766	0.12596	0.0845633	0.113548	0.0542148	0.0763829	0.171953	0.804977	1.10458	0.988748	2.09442	1.40889	3.1717
BT_RS11490	hypothetical protein	0.850896	0.768211	0.841375	0.83242	0.745162	0.517505	0.889144	0.763041	1.12424	1.12014	0.988684	1.43991	1.71814	1.47446
BT_RS11495	thymidine kinase	0.524092	0.566644	0.247984	0.681791	0.472645	0.54338	0.608676	0.483618	0.975016	1.03257	0.988499	0.869825	1.12017	0.890017
BT_RS11500	AI-2E family transporter	2.08929	2.76095	2.35238	1.97985	2.51429	2.39977	2.42864	2.68506	1.01033	1.02492	0.988353	1.04772	1.01203	1.11888
BT_RS11510	site-specific integrase	2.15144	2.25127	2.0581	2.31039	2.16553	2.10698	2.33241	2.10335	0.942727	1.05668	0.988283	1.02779	1.10699	0.998277
BT_RS11515	hypothetical protein	1.13933	1.45859	2.2334	1.83833	2.25863	1.19733	1.68125	1.89709	1.04845	1.32711	0.988196	1.88638	1.40417	1.58443
BT_RS11520	ribonucleotide-diphosphate reductase subunit beta	1.86019	1.73004	1.62707	1.66303	1.98895	1.64354	1.93134	1.76434	0.984214	1.04617	0.988178	1.21016	1.17511	1.0735
BT_RS11525	hypothetical protein	0.245781	0.243572	0.141705	0.583487	0.306581	0.283888	0.320808	0.392053	1.15091	1.05234	0.987929	1.07993	1.13005	1.38101
BT_RS11530	hypothetical protein	3.31653	3.25284	3.58156	3.76353	2.66714	3.26589	3.50962	2.99028	0.934072	1.24159	0.987902	0.816667	1.07463	0.915611
BT_RS11535	hypothetical protein	0.0616095	0.192213	0.362314	0.144142	0	0.201625	0.065099	0.175861	1.08927	0.807112	0.987683	0	0.322871	0.872217
BT_RS11540	SLOG family protein	0.576534	0.456594	0.347743	0.603097	0.48589	0.483035	0.395387	0.435157	0.905306	1.37495	0.987473	1.00591	0.818547	0.900881
BT_RS11545	hypothetical protein	0.519883	0.347563	0.388233	1.17288	0.62996	0.516492	0.392378	0.688989	0.847617	0.795873	0.987378	1.21969	0.759698	1.33398
BT_RS11550	hypothetical protein	0.420282	0.609717	0.49432	0.258115	0.415904	0.489996	0.333065	0.554848	0.926347	1.00264	0.987245	0.84879	0.679729	1.13235
BT_RS11555	hypothetical protein	2.99665	2.72707	2.69312	2.44306	3.45425	2.80064	2.91551	3.08594	0.835417	0.868955	0.987245	1.23338	1.04102	1.10187
BT_RS11560	DUF3873 domain-containing protein	3.21832	4.51832	2.18381	2.6064	3.35979	4.95225	3.86492	3.49795	0.912416	0.984648	0.987157	0.678437	0.780438	0.706335
BT_RS11565	DUF3872 domain-containing protein	0.727737	0.7833	0.808385	1.00029	0.840182	0.721927	0.788179	0.493355	0.869447	0.814019	0.98672	1.16381	1.09177	0.683387
BT_RS11570	conjugal transfer protein TraO	1.77014	1.77822	2.25275	2.97598	1.55911	1.71743	2.0785	1.97746	0.976845	0.902588	0.986485	0.907812	1.21023	1.1514
BT_RS11575	conjugative transposon protein TraN	1.41919	1.25866	1.85467	1.93998	1.8485	1.26549	1.60067	1.45275	1.09049	1.07011	0.986361	1.46069	1.26486	1.14797
BT_RS11580	conjugative transposon protein TraM	0.690993	0.70797	0.745395	1.00443	1.07511	0.57705	0.631844	0.851984	0.983866	0.955547	0.986261	1.86312	1.09496	1.47645
BT_RS11585	TraL conjugative transposon family protein	2.02275	2.28116	2.27508	2.50199	3.4924	1.99405	2.18112	2.60296	0.649866	0.820488	0.985703	1.7514	1.09381	1.30536
BT_RS11590	conjugative transposon protein TraK	0.347541	0.471661	0.340638	0.350653	0.540447	0.426515	0.481983	0.458817	0.920619	0.935445	0.98555	1.26712	1.13005	1.07573
BT_RS11595	conjugative transposon protein TraJ	1.05959	1.13772	1.12816	0.962662	1.04171	1.23765	1.24463	1.15915	1.0141	1.06495	0.985048	0.841677	1.00564	0.936567
BT_RS11600	DUF4141 domain-containing protein	0.533558	0.434951	0.691656	0.498319	0.486636	0.601995	0.559232	0.436024	0.900917	1.24244	0.985048	0.808372	0.928963	0.724297
BT_RS11605	DUF3876 domain-containing protein	2.04553	1.89594	1.90757	2.09085	2.94789	1.91322	1.84137	2.23917	1.06457	1.11517	0.984704	1.5408	0.962445	1.17036
BT_RS11610	TraG family conjugative transposon ATPase	0.24276	0.244044	0.334875	0.252428	0.114396	0.264821	0.299261	0.211733	0.891635	0.775984	0.984591	0.431974	1.13005	0.799532
BT_RS11615	group II intron reverse transcriptase/maturase	0.506542	0.489396	0.409997	0.389939	0.448136	0.477265	0.484299	0.398788	0.878157	0.946785	0.984467	0.938968	1.01474	0.835569
BT_RS11620	TraG family conjugative transposon ATPase	1.04572	0.983765	0.662272	0.766904	0.87562	1.06287	0.913704	0.914616	0.948227	1.309	0.984253	0.823826	0.859658	0.860515
BT_RS11625	DUF4133 domain-containing protein	0.677705	0.815532	0.569351	0.792781	0.43341	0.663383	0.613791	0.725426	0.92394	0.890681	0.984087	0.653333	0.925244	1.09353
BT_RS11630	DUF4134 domain-containing protein	0.379515	0.625845	0.495968	0.602513	0.383226	0.698631	0.615837	0.696409	1.01962	0.80601	0.983843	0.548538	0.88149	0.996819
BT_RS11635	conjugal transfer protein	0.599905	0.435151	0.323394	0.592118	0.604257	0.478546	0.594265	0.272913	0.814455	1.0987	0.983485	1.26269	1.24181	0.570296
BT_RS11645	ParA family protein	1.54236	1.29777	1.38957	1.46254	1.56374	1.35271	1.60503	1.44529	1.02488	0.945436	0.983421	1.156	1.18652	1.06844
[truncated: 2,193 more rows]
