# Supplementary material for: An electron transport complex required in the gut sensitizes Bacteroides to a pore-forming type VI secretion toxin
Source: Proc Natl Acad Sci U S A. 2025 Dec 9;122(50):e2523503122. doi: 10.1073/pnas.2523503122 (PMC12718326; doi:10.1073/pnas.2523503122)
Supplement: Supplementary file 3 — Dataset S02 (XLSX) [file pnas.2523503122.sd02.xlsx]

## Sheet: RnfD Mutation Frequency
Dataset S2: RnfDGEA variant frequencies before and after Bfe2-selection.
The library of B. theta clones with randomly mutagenized RnfDGEA subunits were selected on Rnf-selective media for functional Rnf complexes. The variant frequency indicates the % frequency of each mutation in each sample. The control is the average of the variant frequencies from the samples that were not exposed to Bfe2-intoxication but were selected for functional Rnf (the input library pool af…
Mutation posititions (RnfD)				Control libraries (no Bfe2-selection)							Bfe2-selection
				Control 1			Control 2				Screen Output
CDS Position	Codon	Codon Change	Amino Acid Change	Coverage	Variant Frequency	sum of multiples	Coverage	Variant Frequency	sum of multiples	Average	Coverage	Variant Frequency	sum of multiples
5	2	GAA -> GCA	E -> A	53010	0.002	0.002	56042	0.001	0.001	0.0015	-	0	0
7	3	AAT -> CAT	N -> H	-	-	-	-	-	-		43524	0.001	0.001
7	3	AAT -> TAT	N -> Y	53015	0.004	0.004	56044	0.001	0.001	0.0025	-	-	-
11	4	AAA -> ACA	K -> T	-	-	-	-	-	-		43527	0.001	0.001
13	5	TTA -> ATA	L -> I	53019	0.002	0.007	56048	0.002	0.006	0.0065	-	-	-
14	5	TTA -> TCA	L -> S	53020	0.005		56049	0.004			43528	0.002	0.002
20	7	GTA -> GAA	V -> E	-	-	-	-	-	-		43530	0.004	0.004
26	9	CTA -> CAA	L -> Q	53034	0.005	0.005	-	-		0.005	43535	0.003	0.003
31	11	CCC -> TCC	P -> S	53039	0.002	0.002	-	-		0.002	-	-	-
46	16	GGA -> AGA	G -> R	53046	0.012	0.012	56074	0.009		0.012	43530	0.009	0.009
68	23	ATG -> AAG	M -> K	53056	0.002	0.002	56094	0.001	0.002	0.002	-	-	-
69	23	ATG -> ATA	M -> I	-	-	-	56095	0.001			-	-	-
77	26	GTG -> GAG	V -> E	53064	0.004	0.004	56107	0.006	0.006	0.005	43522	0.001	0.001
82	28	ATC -> GTC	I -> V	53068	0.005	0.005	56113	0.003	0.003	0.004	43523	0.006	0.006
92	31	ATT -> ACT	I -> T	53066	0.001	0.001	56118	0.002	0.002	0.0015	-	-	-
100	34	TTT -> ATT	F -> I	53071	0.001	0.001	-	-	-	0.001	43516	0.004	0.004
104	35	CTG -> CGG	L -> R	-	-	-	56126	0.005	0.005	0.005	43510	0.003	0.003
107	36	GTG -> GAG	V -> E	53078	0.002	0.002	-	-	-	0.002	43511	0.009	0.009
112	38	CTT -> TTT	L -> F	53083	0.002	0.002	56131	0.005	0.005	0.0035	-	-	-
139	47	ATT -> TTT	I -> F	53095	0.013	0.013	56158	0.004	0.004	0.0085	43476	0.004	0.004
173	58	TTC -> TGC	F -> C	-	-	-	-	-	-		43492	0.001	0.008
173	58	TTC -> TCC	F -> S	-	-	-	-	-	-		43492	0.007
187	63	ATC -> GTC	I -> V	53140	0.007	0.007	56213	0.006	0.006	0.0065	43505	0.006	0.006
191	64	GTT -> GCT	V -> A	-	-	-	56221	0.004	0.004	0.004	-	-	-
197	66	TTC -> TGC	F -> C	-	-	-	-	-	-		43511	0.009	0.009
202	68	ATG -> GTG	M -> V	53152	0.006	0.006	56236	0.008	0.008	0.007	43512	0.014	0.014
211	71	CCT -> TCT	P -> S	-	-	-	56246	0.004	0.004	0.004	-	-	-
226	76	TGT -> GGT	C -> G	53171	0.007	0.007	-	-	-	0.007	-	-	-
244	82	ATT -> TTT	I -> F	-	-	0.003	-	-	-	0.003	43536	0.002	0.005
244	82	ATT -> CTT	I -> L	53189	0.002		56277	0.002	0.002	0.002	43536	0.003
246	82	ATT -> ATG	I -> M	53189	0.001		-	-	-		-	-	-
263	88	GCA -> GAA	A -> E	53200	0.043	0.0431	56302	0.018	0.018	0.03055	43542	0.021	0.021
263	88	GCA -> GAG	A -> E	53200 -> 53201	0.0001		-	-	-		-	-	-
266	89	TTC -> TCC	F -> S	-	-	-	-	-	-		43543	0.009	0.009
269	90	AAT -> AGT	N -> S	53205	0.007	0.007	56306	0.009	0.009	0.008	43545	0.008	0.008
277	93	TCC -> CCC	S -> P	53213	0.006	0.006	56312	0.007	0.007	0.0065	43550	0.008	0.008
295	99	ATT -> GTT	I -> V	53228	0.003	0.003	56329	0.003	0.003	0.003	43563	0.002	0.004
296	99	ATT -> AAT	I -> N	-	-	-	-	-	-		43563	0.002
303	101	ATT -> ATG	I -> M	53235	0.002	0.002	56337	0.004	0.004	0.003	43566	0.003	0.003
310	104	GCA -> TCA	A -> S	53239	0.001	0.001	-	-	-	0.001	43568	0.004	0.004
317	106	TTC -> TCC	F -> S	-	-	-	-	-	-		43575	0.005	0.005
322	108	ATC -> GTC	I -> V	53251	0.002	0.002	56351	0.004	0.004	0.003	43579	0.004	0.008
323	108	ATC -> AGC	I -> S	-	-	-	-	-	-		43581	0.004
325	109	GGT -> AGT	G -> S	-	-	-	-	-	-		43585	0.007	0.007
335	112	AAG -> AGG	K -> R	53260	0.012	0.012	56364	0.011	0.011	0.0115	43592	0.01	0.01
338	113	ATG -> ACG	M -> T	53263	0.003	0.003	56365	0.003	0.003	0.003	43595	0.009	0.009
340	114	TCT -> ACT	S -> T	53264	0.004	0.004	56366	0.002	0.002	0.003	43596	0.002	0.002
368	123	TTC -> TGC	F -> C	-	-	-	-	-	-		-	-	-
371	124	AAC -> AGC	N -> S	53287	0.002	0.002	-	-	-	0.002	-	-	-
394	132	TTC -> ATC	F -> I	53302	0.003	0.003	56412	0.003	0.003	0.003	-	-	-
416	139	GTG -> GCG	V -> A	53313	0.005	0.005	-	-	-	0.005	-	-	-
449	150	CTG -> CAG	L -> Q	53340	0.007	0.007	56456	0.002	0.002	0.0045	-	-	-
451	151	ACA -> TCA	T -> S	53341	0.01	0.01	56458	0.015	0.015	0.0125	43681	0.004	0.004
461	154	ATG -> ACG	M -> T	53347	0.007	0.007	-	-	-	0.007	43689	0.004	0.004
464	155	GAC -> GCC	D -> A	53349	0.003	0.003	56469	0.002	0.002	0.0025	43691	0.002	0.002
472	158	ACC -> TCC	T -> S	53355	0.013	0.013	56481	0.01	0.01	0.0115	43691	0.002	0.002
488	163	CTG -> CAG	L -> Q	53365	0.001	0.001	-	-	-	0.001	-	-	-
491	164	GCA -> GTA	A -> V	53365	0.002	0.002	-	-	-	0.002	-	-	-
493	165	TTG -> ATG	L -> M	-	-	-	-	-	-		43688	0.0005	0.0005
497	166	ATG -> AGG	M -> R	53369	0.001	0.005	-	-	-	0.005	43689	0.001	0.016
497	166	ATG -> ACG	M -> T	53369	0.004		-	-	-		43689	0.015
501	167	AAA -> AAC	K -> N	53373	0.002	0.002	-	-	-	0.002	-	-	-
501	167	AAA -> AAT	K -> N	-	-	-	-	-	-		43689	0.0002	0.0002
509	170	ATT -> ACT	I -> T		-	-	56510	0.003	0.003	0.003	-	-	-
518	173	GAT -> GGT	D -> G	-	-	-	-	-	-		43694	0.004	0.004
526	176	GCT -> ACT	A -> T	-	-	-	-	-	-		43698	0.004	0.004
532	178	AGC -> CGC	S -> R	53396	0.001	0.001	-	-	-	0.001	-	-	-
536	179	CAG -> CCG	Q -> P	53402	0.003	0.003	56524	0.001	0.001	0.002	43704	0.016	0.016
545	182	GAT -> GTT	D -> V	53412	0.001	0.001	56540	0.001	0.001	0.001	-	-	-
551	184	CTG -> CGG	L -> R	53416	0.002	0.002	-	-	-	0.002	-	-	-
559	187	TTT -> ATT	F -> I	53425	0.003	0.003	56555	0.002	0.002	0.0025	43714	0.001	0.001
569	190	CAG -> CGG	Q -> R	-	-	-	-	-	-		-	-	-
584	195	ATC -> ACC	I -> T	53437	0.003	0.003	56569	0.004	0.004	0.0035	43725	0.002	0.002
592	198	GTA -> TTA	V -> L	-	-	-	-	-	-		-	-	-
614	205	CTC -> CCC	L -> P	53462	0.003	0.003	56593	0.002	0.002	0.0025	-	-	-
653	218	TGG -> TTG	W -> L	-	-	-	-	-	-		-	-	-
654	218	TGG -> TGT	W -> C	-	-	-	-	-	-		43770	0.003	0.003
656	219	CAT -> CGT	H -> R	-	-	-	-	-	-		43772	0.006	0.008
657	219	CAT -> CAA	H -> Q	53503	0.002	0.002	56640	0.007	0.007	0.0045	43774	0.002
661	221	CCG -> ACG	P -> T	53504	0.015	0.015	56646	0.03	0.03	0.0225	43779	0.013	0.013
665	222	GTT -> GCT	V -> A	53505	0.003	0.007	56651	0.003	0.003	0.005	43782	0.007	0.007
665	222	GTT -> GGT	V -> G	53505	0.004		-	-	-		-	-	-
667	223	TCT -> GCT	S -> A	53506	0.005	0.005	56652	0.006	0.006	0.0055	43785	0.001	0.001
677	226	GTG -> GGG	V -> G	-	-	-	-	-	-		-	-	-
679	227	ACT -> TCT	T -> S	53511	0.007	0.007	56662	0.002	0.002	0.0045	-	-	-
685	229	TTT -> CTT	F -> L	53524	0.006	0.006	56668	0.005	0.005	0.0055	43799	0.003	0.014
686	229	TTT -> TCT	F -> S	-	-	-	-	-	-		43799	0.011
691	231	TTT -> ATT	F -> I	-	-	-	-	-	-		43800	0.001	0.001
698	233	GGC -> GTC	G -> V	-	-	-	-	-	-		43801	0.001	0.001
701	234	ATT -> AGT	I -> S	53532	0.0005	0.0005	-	-	-	0.0005	-	-	-
705	235	ATG -> ATA	M -> I	53533	0.001	0.001	56680	0.002	0.002	0.0015	-	-	-
709	237	ATG -> TTG	M -> L	-	-	-	-	-	-		-	-	-
710	237	ATG -> AAG	M -> K	53536	0.006	0.006	56680	0.005	0.005	0.0055	43809	0.002	0.002
713	238	GTG -> GAG	V -> E	53539	0.003	0.003	56685	0.003	0.003	0.003	43809	0.002	0.002
716	239	GAT -> GCT	D -> A	-	-	-	-	-	-		-	-	-
731	244	GTT -> GAT	V -> D	53553	0.003	0.003	56697	0.002	0.002	0.0025	43820	0.004	0.004
739	247	ATA -> CTA	I -> L	53567	0.001	0.002	56708	0.001	0.002	0.002	-	-	-
739	247	ATA -> TTA	I -> L	53567	0.001		56708	0.001			-	-	-
752	251	CTC -> CAC	L -> H	53574	0.003	0.003	-	-	-	0.003	-	-	-
766	256	ATG -> GTG	M -> V	-	-	-	-	-	-		-	-	-
778	260	GTC -> ATC	V -> I	-	-	-	-	-	-		43863	0.002	0.002
779	260	GTC -> GCC	V -> A	53589	0.002	0.002	56738	0.001	0.001	0.0015	-	-	-
790	264	ACC -> GCC	T -> A	53595	0.002	0.002	56751	0.003	0.003	0.0025	43868	0.004	0.004
796	266	TAT -> GAT	Y -> D	-	-	-	56758	0.008	0.008	0.008	-	-	-
811	271	ATG -> GTG	M -> V	53618	0.002	0.002	56778	0.002	0.002	0.002	-	-	-
818	273	AAG -> ATG	K -> M	53622	0.0004	0.0064	56788	0.001	0.011	0.0087	43888	0.001	0.01
818	273	AAG -> AGG	K -> R	53622	0.006		56788	0.01			43888	0.009
826	276	ATG -> TTG	M -> L	53629	0.001	0.007	56792	0.001	0.008	0.0075	-	-	0.001
827	276	ATG -> AAG	M -> K	-	-		-	-			43896	0.001
827	276	ATG -> ACG	M -> T	53629	0.006		56792	0.007			-	-
832	278	ATT -> CTT	I -> L	53634	0.001	0.003	56796	0.002	0.002	0.0025	43899	0.001	0.001
833	278	ATT -> AAT	I -> N	53634	0.002		-	-	-		-	-	-
850	284	GGT -> AGT	G -> S	-	-	-	-	-	-		43918	0.004	0.004
863	288	GTG -> GAG	V -> E	53665	0.01	0.01	56826	0.01	0.01	0.01	43928	0.005	0.005
865	289	GTT -> TTT	V -> F	-	-	-	-	-	-		43928	0.002	0.002
866	289	GTT -> GGT	V -> G	-	-	-	56829	0.001	0.001	0.001	-	-	-
886	296	TAT -> CAT	Y -> H	-	-	-	-	-	-		-	-	-
910	304	ATC -> TTC	I -> F	53702	0.001	0.0014	-	-	-	0.0014	-	-	-
910	304	ATC -> CTC	I -> L	53702	0.0004		56868	0.0001	0.0001	0.0001	-	-	-
911	304	ATC -> AAC	I -> N	-	-		-	-	-		43972	0.002	0.002
922	308	AAT -> GAT	N -> D	-	-	-	-	-	-		43982	0.007	0.007
925	309	GCG -> TCG	A -> S	-	-		-	-	-		43987	0.002	0.002
928	310	TTC -> ATC	F -> I	53722	0.004		56875	0.004	0.004	0.004	-	-	-
928	310	TTC -> CTC	F -> L	-	-		-	-	-		43989	0.002	0.002
931	311	ACT -> GCT	T -> A	-	-		-	-	-		-	-	-
935	312	CCG -> CTG	P -> L	-	-		-	-	-		43997	0.005	0.005
940	314	ATT -> TTT	I -> F	-	-		-	-	-		-	-	-
946	316	ACC -> TCC	T -> S	53734	0.001		56894	0.001	0.001	0.001	44001	0.001	0.001
949	317	TAT -> CAT	Y -> H	53739	0.002		56897	0.004	0.004	0.004	44005	0.004	0.004
956	319	AAA -> ATA	K -> I	53745	0.034		56903	0.047	0.047	0.047	44008	0.037	0.037
962	321	AAA -> ATA	K -> I	-	-		-	-	-		44012	0.001	0.001
975	325	GAG -> GAT	E -> D	-	-		-	-	-		44020	0.002	0.002
977	326	GTA -> GCA	V -> A	53764	0.004	0.065	56923	0.003	0.091	0.078	44022	0.003	0.051
977	326	GTA -> GAA	V -> E	53764	0.007		56923	0.006			44022	0.005
977	326	GTA -> GGA	V -> G	53764	0.054		56923	0.082			44022	0.043
979	327	GCG -> TCG	A -> S	53765	0.002	0.007	-	-	-	0.007	-	-	-
979	327	GCG -> ACG	A -> T	-	-		-	-	-		-	-	-
980	327	GCG -> GTG	A -> V	53765	0.005		56925	0.004	0.004	0.004	44023	0.012	0.012
983	328	AAG -> AGG	K -> R	53767	0.012	0.012	56926	0.017	0.017	0.0145	44024	0.01	0.013
983	328	AAG -> ACG	K -> T	-	-	-	-	-	-		44024	0.003
989	330	AAA -> ATA	K -> I	-	-	-	-	-	-		44029	0.001	0.001

## Sheet: RnfG Mutation Frequency
Mutation posititions (RnfG)				Control libraries (no Bfe2-selection)							Bfe2-selection
				Control 1			Control 2			Controls	Screen Output
CDS Position	Codon Change	Codon	Amino Acid Change	Coverage	Variant Frequency	sum of multiples	Coverage	Variant Frequency	sum of multiples	Average	Coverage	Variant Frequency	sum of multiples
5	AAA -> ATA	2	K -> I	Coverage	Variant Frequency	sum of multiples	-	0	-	0	-	0	-
5	AAA -> AGA	2	K -> R	-	0	0	-	-	-		44031	0.001	-
5	AAA -> ACA	2	K -> T	-	-	-	56932	0.001	0.001	0.001	-	-	0.001
7	AAG -> CAG	3	K -> Q	-	-	-	-	-	-	0.002	-	-	-
11	TTA -> TCA	4	L -> S	53781	0.002	0.002	-	-	-		44033	0.003	-
12	TTA -> TTT	4	L -> F	-	-	-	56940	0.003	0.003	0.004	44036	0.003	0.006
14	CAA -> CGA	5	Q -> R	53783	0.005	0.005	-	-	-		-	-	-
15	CAA -> CAT	5	Q -> H	53784	0.014	-	56945	0.002	0.002	0.0095	-	-	-
16	TCA -> GCA	6	S -> A	53785	0.003	0.017	-	-	-		44037	0.002	-
16	TCA -> CCA	6	S -> P	-	-	-	56945	0.004	-		44037	0.007	-
16	TCA -> ACA	6	S -> T	53785	0.006	-	56945	0.002	0.006	0.008	44037	0.009	0.018
35	TTG -> TCG	12	L -> S	53785	0.004	0.01	56965	0.008	0.008	0.008	-	-	-
38	CTG -> CAG	13	L -> Q	53797	0.008	0.008	-	-	-		-	-	-
68	GTA -> GAA	23	V -> E	-	-	-	-	-	-		44071	0.008	0.008
71	GCG -> GTG	24	A -> V	-	-	-	57000	0.003	0.003	0.0025	-	-	-
73	TTG -> ATG	25	L -> M	53822	0.002	0.002	-	-	-		44077	0.002	0.002
80	GCT -> GAT	27	A -> D	-	-	-	-	-	-	0.001	44078	0.015	0.015
86	GTG -> GAG	29	V -> E	53830	0.001	0.001	-	-	-		44086	0.002	0.002
88	AAC -> GAC	30	N -> D	-	-	-	-	-	-		44087	0.008	-
88	AAC -> TAC	30	N -> Y	-	-	-	57014	0.008	0.008	0.0085	44087	0.006	0.014
107	CCT -> CTT	36	P -> L	53835	0.009	0.009	57025	0.013	0.013	0.0125	-	-	-
116	GAA -> GTA	39	E -> V	53843	0.012	0.012	-	-	-	0.001	44117	0.0004	0.0004
121	AAT -> TAT	41	N -> Y	53849	0.001	0.001	57042	0.002	0.002	0.002	44119	0.004	0.004
128	AAG -> AGG	43	K -> R	53856	0.002	0.002	57052	0.001	0.001	0.001	44123	0.001	0.001
128	AAG -> ACG	43	K -> T	53862	0.001	0.001	-	-	-		-	-	-
136	AAC -> GAC	46	N -> D	-	-	-	-	-	-		44129	0.002	0.002
137	AAC -> AGC	46	N -> S	-	-	-	-	-	-		-	-	-
148	AAA -> GAA	50	K -> E	-	-	-	-	-	-	0.002	-	-	-
152	AAG -> AGG	51	K -> R	53875	0.002	0.002	-	-	-		44138	0.011	0.011
166	TAT -> AAT	56	Y -> N	-	-	-	57078	0.003	0.003	0.004	44148	0.003	0.003
169	ACC -> TCC	57	T -> S	53889	0.005	0.005	57081	0.001	0.001	0.001	-	-	-
172	AAT -> GAT	58	N -> D	-	-	-	57087	0.272	0.272	0.2865	44150	0.237	0.237
176	AAT -> ACT	59	N -> T	53895	0.301	0.301	-	-	-		-	-	-
177	AAT -> AAG	59	N -> K	-	-	-	57093	0.002	0.002	0.0025	44153	0.001	0.001
184	GCC -> TCC	61	A -> S	53903	0.003	0.003	-	-	-		44165	0.001	-
185	GCC -> GTC	61	A -> V	-	-	-	-	-	-		44168	0.002	0.003
188	GAA -> GGA	63	E -> G	-	-	-	57107	0.002	0.002	0.002	-	-	-
190	AGC -> CGC	64	S -> R	53912	0.002	0.002	57107	0.0003	0.0003	0.0003	-	-	-
194	GAT -> GTT	65	D -> V	-	-	-	-	-	-	0.0003	44174	0.0004	0.0004
197	ACT -> AAT	66	T -> N	53915	0.0003	0.0003	-	-	-	0.002	-	-	-
202	TTC -> CTC	68	F -> L	53918	0.002	0.002	-	-	-		44182	0.002	0.002
209	GAG -> GGG	70	E -> G	-	-	-	-	-	-		44185	0.009	0.009
209	GAG -> GTG	70	E -> V	-	-	-	-	-	-		-	-	-
213	AAA -> AAT	71	K -> N	-	-	-	57129	0.004	0.004	0.0025	44187	0.001	0.001
220	AAG -> GAG	74	K -> E	53929	0.001	0.001	57134	0.002	0.002	0.0025	44191	0.006	0.006
221	AAG -> AGG	74	K -> R	53933	0.003	0.003	-	-	-		-	-	-
230	GTG -> GAG	77	V -> E	-	-	-	-	-	-		-	-	-
233	GAT -> GCT	78	D -> A	-	-	-	57144	0.002	0.002	0.0025	44200	0.003	0.003
244	TAT -> CAT	82	Y -> H	53939	0.003	0.003	57150	0.025	0.0252	0.0267	44206	0.041	0.0412
244	TAT -> CAC	82	Y -> H	53948	0.028	0.0282	57150 -> 57155	0.0002	-		44206 -> 44207	0.0002	-
251	GCC -> GTC	84	A -> V	53948	0.0002	-	-	-	-		44211	0.013	0.013
254	AAG -> ATG	85	K -> M	-	-	-	-	-	-		-	-	-
257	AAT -> AGT	86	N -> S	-	-	-	57167	0.004	0.004	0.004	-	-	-
280	GCC -> ACC	94	A -> T	-	-	-	57186	0.009	0.012	0.0115	44233	0.008	0.008
281	GCC -> GTC	94	A -> V	53982	0.011	0.011	57186	0.003	-		-	-	-
283	GTT -> TTT	95	V -> F	-	-	-	57189	0.01	0.01	0.011	44236	0.002	0.002
284	GTT -> GCT	95	V -> A	53986	0.012	0.012	-	-	-		44236	0.001	0.001
286	GAA -> AAA	96	E -> K	-	-	-	-	-	-		44238	0.004	0.004
295	TCA -> GCA	99	S -> A	-	-	-	-	-	-		44245	0.001	0.001
304	TTT -> CTT	102	F -> L	-	-	-	-	-	-	0.002	-	-	-
305	TTT -> TAT	102	F -> Y	54010	0.002	0.002	-	-	-		-	-	-
319	AAA -> GAA	107	K -> E	-	-	-	-	-	-		-	-	-
321	AAA -> AAT	107	K -> N	54021	0.004	-	57226	0.005	0.005	0.0075	44261	0.002	0.002
322	GTG -> TTG	108	V -> L	54021	0.006	0.01	57226	0.002	-		44261	0.002	-
323	GTG -> GCG	108	V -> A	54022	0.005	-	57226	0.009	0.011	0.0115	44261	0.02	0.022
328	GTG -> ATG	110	V -> M	54022	0.007	0.012	57232	0.004	0.004	0.0105	44263	0.006	0.006
338	GAT -> GCT	113	D -> A	54027	0.017	0.017	-	-	-	0.001	-	-	-
344	GAA -> GTA	115	E -> V	54032	0.001	0.001	-	-	-	0.001	-	-	-
345	GAA -> GAT	115	E -> D	54042	0.001	0.001	-	-	-		-	-	-
350	AAG -> ATG	117	K -> M	-	-	-	-	-	-		-	-	-
367	TTA -> ATA	123	L -> I	-	-	-	57265	0.003	0.003	0.0025	44288	0.007	0.007
395	TTG -> TCG	132	L -> S	54050	0.002	0.002	57297	0.198	0.198	0.2145	44299	0.137	0.137
401	TCG -> TTG	134	S -> L	54067	0.231	0.231	57303	0.067	0.067	0.0725	44303	0.045	0.045
407	GCG -> GTG	136	A -> V	54072	0.078	0.078	57314	0.008	0.008	0.006	44312	0.003	0.003
410	GAC -> GGC	137	D -> G	54078	0.004	0.004	57317	0.003	0.003	0.003	44314	0.004	0.004
413	AAA -> AGA	138	K -> R	54081	0.003	0.003	57320	0.006	0.006	0.006	-	-	-
431	GAT -> GTT	144	D -> V	-	-	-	57338	0.003	0.003	0.003	-	-	-
442	AAC -> GAC	148	N -> D	54100	0.003	0.003	-	-	-		-	-	-
443	AAC -> AGC	148	N -> S	-	-	-	57349	0.001	0.001	0.001	44336	0.005	0.005
457	TCT -> ACT	153	S -> T	54109	0.001	0.001	57363	0.007	0.007	0.0065	44348	0.014	0.014
468	GAA -> GAC	156	E -> D	54123	0.006	0.006	-	-	-	0.0004	-	-	-
469	AGT -> CGT	157	S -> R	54139	0.0004	0.0004	-	-	-		44359	0.001	0.001
484	TTG -> GTG	162	L -> V	-	-	-	-	-	-	0.001	-	-	-
497	CCG -> CAG	166	P -> Q	54153	0.001	0.001	-	-	-		44377	0.007	0.007
502	GAG -> AAG	168	E -> K	-	-	-	-	-	-		44378	0.009	0.009
511	TTG -> ATG	171	L -> M	-	-	-	57406	0.007	0.007	0.006	44389	0.018	0.018
518	GTG -> GGG	173	V -> G	54173	0.005	0.005	-	-	-		44394	0.001	0.001
520	ACC -> TCC	174	T -> S	-	-	-	57413	0.002	0.002	0.0035	44397	0.011	0.011
529	ATG -> CTG	177	M -> L	54191	0.005	0.005	-	-	-		-	-	-
530	ATG -> AGG	177	M -> R	54200	0.001	-	57425	0.003	0.003	0.003	44402	0.003	0.003
533	AAT -> AGT	178	N -> S	54201	0.002	0.003	-	-	-		44403	0.003	-
533	AAT -> ACT	178	N -> T	54207	0.001	-	57425	0.016	0.016	0.0135	44403	0.009	0.012
553	ACG -> GCG	185	T -> A	54207	0.01	0.011	57447	0.008	0.008	0.0085	44422	0.005	0.005
553	ACG -> TCG	185	T -> S	54222	0.008	0.009	-	-	-		-	-	-
565	ATC -> GTC	189	I -> V	54222	0.001	-					-	-	-
566	ATC -> AAC	189	I -> N	-	-	-	57460	0.001	0.001	0.0006	-	-	-
566	ATC -> ACC	189	I -> T	54234	0.0002	0.0002	-	-	-		-	-	-
574	CGT -> AGT	192	R -> S	-	-	-	-	-	-	0.001	44445	0.004	0.004
580	TTC -> ATC	194	F -> I	54242	0.001	0.001	57479	0.002	0.002	0.0035	44448	0.001	0.001
580	TTC -> CTC	194	F -> L	54248	0.002	0.005	-	-	-		-	-	-
593	GTG -> GCG	198	V -> A	54248	0.003	-	57490	0.005	0.005	0.005	44457	0.002	0.002
598	GCT -> TCT	200	A -> S	54257	0.005	0.005	-	-	-		-	-	-
598	GCT -> ACT	200	A -> T	-	-	-	57492	0.002	0.002	0.002	44461	0.001	0.001
601	GCT -> ACT	201	A -> T	54257	0.002	0.002	-	-	-	0.001	-	-	-
610	GCA -> TCA	204	A -> S	54263	0.001	0.001	57509	0.002	0.002	0.002	-	-	-
614	TAT -> TTT	205	Y -> F	54271	0.002	0.002	-	-	-		-	-	-
617	AAA -> AGA	206	K -> R	-	-	-	-	-	-		44471	0.005	0.005
656	AAA -> AGA	219	K -> R	-	-	-	57551	0.004	0.004	0.01	44515	0.006	0.006
659	AAT -> ACT	220	N -> T	54296	0.016	0.016	-	-	-	0.002	-	-	-
662	GAA -> GCA	221	E -> A	54297	0.002	0.002	57562	0.007	0.007	0.005	44522	0.002	0.006
663	GAA -> GAC	221	E -> D	54298	0.003	0.003	-	-	-		44523	0.004	0.004
665	CCG -> CTG	222	P -> L	-	-	-	-	-	-		44525	0.006	0.006
671	GTT -> GGT	224	V -> G	-	-	-	57578	0.001	0.001	0.001	-	-	-
687	GAA -> GAC	229	E -> D	-	-	-	57594	0.001	0.002	0.003	44540	0.014	0.014
687	GAA -> GAT	229	E -> D	54319	0.003	0.004	57594	0.001	-		-	-	-
691	GCT -> TCT	231	A -> S	54319	0.001	-	-	-	-		44545	0.0005	0.0086
692	GCT -> GTT	231	A -> V	-	-	-	-	-	-		44546	0.008	-
692	GCT -> GTC	231	A -> V	-	-	-	-	-	-		44546 -> 44547	0.0001	-
699	AAT -> AAG	233	N -> K	-	-	-	57605	0.001	0.001	0.001	-	-	-
701	GAC -> GTC	234	D -> V	-	-	-	-	-	-		-	-	-
703	ACT -> TCT	235	T -> S	-	-	-	-	-	-		-	-	-
704	ACT -> ATT	235	T -> I	-	-	-	-	-	-	0.016	44556	0.005	0.005
709	AAC -> GAC	237	N -> D	54336	0.016	0.016	-	-	-		44559	0.007	0.007
				-	-	-

## Sheet: RnfE Mutation Frequency
Mutation posititions (RnfE)			Control libraries (no Bfe2-selection)						Bfe2-selection
			Control 1		Control 2			Controls	Screen Output
Variant	CDS Position	Codon Change	Variant Frequency	Sum of multiples	Coverage	Variant Frequency	Sum of multiples	Average	Coverage	Variant Frequency	sum of multiples
4636_SNP_A_T	4	2	0.001	0.001	57641	0.001	0.001	0.001	-	0	0
4649_SNP_T_A	17	6	-	-	-	-	-		44591	0.004	0.004
4652_SNP_T_A	20	7	0.003	0.003	57658	0.003	0.003	0.003	44595	0.006	0.006
4658_SNP_A_G	26	9	-	-	-	-	-		44601	0.002	0.002
4676_SNP_A_G	44	15	0.008	0.008	-	-	-	0.008	44619	0.004	0.007
4677_SNP_T_A	45	15	-	-	-	-	-		44619	0.003
4684_SNP_T_C	52	18	-	-	57685	0.004	0.014	0.014	-	-	-
4686_SNP_T_A	54	18	0.012	0.012	57686	0.01			44626	0.002	0.002
4699_SNP_G_T	67	23	-	-	-	-	-		44639	0.008	0.008
4717_SNP_G_A	85	29	0.004	0.004	-	-	-	0.004	-	-	-
4720_SNP_A_G	88	30	0.002	0.002	57725	0.002	0.002	0.002	-	-	-
4723_SNP_A_T	91	31	0.004	0.004	57730	0.002	0.002	0.003	44659	0.015	0.015
4726_SNP_T_A	94	32	-	-	-	-	-		44662	0.004	0.004
4736_SNP_T_G	104	35	-	-	-	-	-		44673	0.0005	0.0005
4744_SNP_A_G	112	38	0.001	0.001	-	-	-	0.001	-	-	-
4744_SNP_A_T	112	38	-	-	-	-	-		44682	0.004
4766_SNP_T_A	134	45	0.016	0.016	57796	0.004	0.02	0.018	44706	0.005	0.014
4766_SNP_T_C	134	45	-	-	57796	0.016			-	-	-
4766_SNP_T_G	134	45	-	-	-	-	-		44706	0.009
4778_SNP_T_C	146	49	0.002	0.005	57808	0.002	0.006	0.0055	44722	0.002	0.002
4778_SNP_T_G	146	49	0.003		57808	0.004			-	-	-
4789_SNP_G_A	157	53	0.007	0.008	57823	0.007	0.007	0.0075	-	-	-
4790_SNP_T_G	158	53	0.001		-	-			44737	0.001	0.001
4798_SNP_T_A	166	56	-		-	-			44745	0.002	0.002
4810_SNP_A_T	178	60	-		-	-			44754	0.003	0.017
4811_SNP_A_C	179	60	0.003	0.01	57848	0.001	0.004	0.007	44755	0.014
4811_SNP_A_G	179	60	0.007		57848	0.003			-	-	-
4816_SNP_A_G	184	62	0.002	0.018	-	-	-	0.018	44757	0.012	0.017
4817_SNP_T_C	185	62	0.016		57856	0.004	0.004	0.004	44759	0.005
4826_SNP_T_A	194	65	0.007	0.011	57862	0.005	0.005	0.008	44766	0.003	0.003
4827_SNP_G_A	195	65	0.004		-	-	-		-	-	-
4855_SNP_A_G	223	75	0.021	0.021	57901	0.037	0.037	0.029	44787	0.021	0.021
4865_SNP_T_C	233	78	0.017	0.017	57912	0.033	0.033	0.025	44793	0.018	0.018
4870_SNP_A_T	238	80	0.001	0.001	57916	0.001	0.001	0.001	44801	0.001	0.001
4885_SNP_A_C	253	85	0.006	0.0351	-	-	-	0.01955	44820	0.004	0.009
4885_SNP_A_T	253	85	0.016		57937	0.004	0.004		44820	0.005
4885_Sub_AT_CC	253	85	0.0001		-	-	-		-	-
4886_SNP_T_C	254	85	0.013		-	-	-		-	-
4908_SNP_T_A	276	92	0.006	0.006	57961	0.004	0.004	0.005	44841	0.006	0.006
4922_SNP_T_A	290	97	0.004	0.004	57986	0.001	0.001	0.0025	44865	0.014	0.014
4981_SNP_T_C	349	117	0.024	0.024	58067	0.022	0.022	0.023	44945	0.038	0.038
4996_SNP_A_G	364	122	0.091	0.091	58081	0.081	0.081	0.086	44958	0.065	0.068
4996_SNP_A_T	364	122	-	-	-	-	-		44958	0.003
5014_SNP_T_A	382	128	-	-	-	-	-		-	-
5020_SNP_G_A	388	130	0.003	0.003	58114	0.001	0.001	0.002	45000	0.001	0.001
5030_SNP_T_A	398	133	-	-	-	-	-		45023	0.002	0.002
5037_SNP_T_A	405	135	-	-	-	-	-		-	-	-
5051_SNP_C_T	419	140	0.004	0.004	58176	0.003	0.003	0.0035	45053	0.006	0.006
5080_SNP_T_C	448	150	-	-	-	-	-		45093	0.005	0.005
5096_SNP_A_T	464	155	-	-	-	-	-		-	-	-
5096_SNP_A_G	464	155	-	-	-	-	-		45132	0.008	0.008
5101_SNP_T_C	469	157	-	-	-	-	-		45136	0.01	0.01
5106_SNP_T_G	474	158	0.001	0.001	-	-	-	0.001	45142	0.019	0.019
5113_SNP_A_C	481	161	0.001	0.001	-	-	-	0.001	-	-	-
5117_SNP_T_C	485	162	0.004	0.004	-	-	-	0.004	45158	0.015	0.015
5127_SNP_A_C	495	165	-	-	-	-	-		45166	0.001	0.001
5140_SNP_A_T	508	170	0.001	0.001	-	-	-	0.001	45177	0.001	0.001
5140_SNP_A_C	508	170	-	-	-	-	-		-	-	-
5191_SNP_A_T	559	187	0.0005	0.0005	58375	0.001	0.001	0.00075	-	-	-
5198_SNP_A_G	566	189	0.003	0.003	58386	0.002	0.002	0.0025	-	-	-
5204_SNP_T_C	572	191	-	-	-	-	-		45258	0.003	0.003
5206_SNP_A_G	574	192	0.003	0.003	-	-	-	0.003	45260	0.004	0.004
5212_SNP_G_A	580	194	0.006	0.006	-	-	-	0.006	-	-

## Sheet: RnfA Mutation Frequency
Mutation posititions (RnfA)				Control libraries (no Bfe2-selection)							Bfe2-selection
				Control 1			Control 2			Controls	Screen Output
CDS Position	Codon Change	Codon	Amino Acid Change	Coverage	Variant Frequency	sum of multiples	Coverage	Variant Frequency	sum of multiples	Average	Coverage	Variant Frequency	sum of multiples
7	3	TAT -> CAT	Y -> H	54963	0.003	0.003	-	0	0	0.0015	-	0	0
10	4	ATA -> TTA	I -> L	54968	0.001	0.001	58445	0.003	0.003	0.002	52076	-	-
23	8	ATC -> AAC	I -> N	-	-	-	-	-	-		-	0.0004	0.0004
34	12	TTT -> CTT	F -> L	-	-	-	-	-	-		-	0.002	0.002
41	14	AAC -> ACC	N -> T	54999	0.002	0.002	58495	0.001	0.001	0.0015	52118	0.005	0.005
46	16	ATT -> TTT	I -> F	-	-	-	-	-	-		-	0.0004	0.0004
55	19	TCG -> ACG	S -> T	55012	0.001	0.001	-	-	-	0.001	-	0.002	0.002
70	24	ATC -> CTC	I -> L	-	-	-	-	-	-		-	0.018	0.018
101	34	GTG -> GCG	V -> A	55055	0.01	0.01	58565	0.007	0.007	0.0085	52181	0.02	0.02
106	36	ACA -> CCA	T -> P	55059	0.002	0.002	-	-	-	0.002	-	-	-
112	38	ATG -> GTG	M -> V	55063	0.004	0.004	58583	0.003	0.0033	0.00365	52190	0.002	0.002
112	38	ATG -> TTG	M -> L	-	-	-	58583	0.0003			-	-	-
145	49	ACT -> TCT	T -> S	55110	0.003	0.003	58635	0.002	0.002	0.0025	52235	0.002	0.002
154	52	ACC -> GCC	T -> A	-	-	-	-	-	-		-	0.018	0.018
161	54	GTC -> GAC	V -> D	55127	0.056	0.056	58653	0.084	0.084	0.07	52256	0.043	0.043
163	55	ACA -> TCA	T -> S	55133	0.012	0.012	58656	0.01	0.01	0.011	52259	0.002	0.002
166	56	TTC -> CTC	F -> L	55140	0.002	0.002	58661	0.001	0.001	0.0015	52266	-	-
166	56	TTC -> GTC	F -> V	-	-	-	-	-	-		-	0.002	0.002
167	56	TTC -> TAC	F -> Y	-	-	-	-	-	-		-	-	-
167	56	TTC -> TGC	F -> C	-	-	-	-	-	-		-	-	-
173	58	ATT -> ACT	I -> T	55152	0.001	0.001	58674	0.002	0.002	0.0015	-	-	-
174	58	ATT -> ATG	I -> M	-	-	-	-	-	-		52275	-	-
178	60	AAG -> CAG	K -> Q	-	-	-	-	-	-		-	-	-
181	61	TTT -> ATT	F -> I	55160	0.001	0.001	-	-	-	0.001	-	0.001	0.001
187	63	TTG -> ATG	L -> M	55162	0.001	0.001	-	-	-	0.001	-	-	-
191	64	GAC -> GTC	D -> V	-	-	-	-	-	-		-	0.001	0.001
198	66	TTC -> TTA	F -> L	-	-	-	-	-	-		-	-	-
203	68	TTG -> TCG	L -> S	55175	0.195	0.277	58713	0.187	0.266	0.2715	52306	0.181	0.181
203	68	TTG -> TCT	L -> S	55175 -> 55176	0.045		58713 -> 58716	0.044			52306 -> 52308	-	-
204	68	TTG -> TTT	L -> F	55176	0.037		58716	0.035			52308	-	-
209	70	TAC -> TTC	Y -> F	55180	0.037	0.037	58723	0.05	0.05	0.0435	52318	0.04	0.04
220	74	ATC -> GTC	I -> V	55194	0.004	0.014	-	-	-	0.014	-	0.014	0.014
220	74	ATC -> TTC	I -> F	55194	0.01		58746	0.002	0.002	0.002	52334	-	-
230	77	ATT -> ACT	I -> T	55206	0.006	0.006	-	-	-	0.006	-	-	-
235	79	GTT -> ATT	V -> I	55211	0.001	0.001	-	-	-	0.001	-	-	-
238	80	ATT -> GTT	I -> V	55216	0.001	0.001	-	-	-	0.001	-	-	-
245	82	GGA -> GAA	G -> E	55225	0.013	0.014	58787	0.003	0.004	0.009	52356	-	-
245	82	GGA -> GAG	G -> E	55225	0.001		58787 -> 58789	0.001			52356 -> 52359	-	-
259	87	GTA -> ATA	V -> I	55239	0.001	0.001	-	-	-	0.001	-	0.008	0.008
279	93	AAA -> AAT	K -> N	-	-	-	-	-	-		-	0.004	0.004
281	94	GTT -> GAT	V -> D	-	-	-	-	-	-		52401	0.003	0.003
292	98	TTG -> GTG	L -> V	55281	0.001	0.001	-	-	-	0.001	-	-	-
311	104	GTG -> GCG	V -> A	55298	0.011	0.011	-	-	-	0.011	-	0.009	0.009
328	110	ACA -> TCA	T -> S	55332	0.003	0.003	58920	0.003	0.003	0.003	52454	0.008	0.008
343	115	ATT -> GTT	I -> V	-	-	-	-	-	-		52473	-	-
353	118	GTG -> GAG	V -> E	55346	0.004	0.004	58957	0.006	0.006	0.005	52479	0.018	0.018
370	124	CAG -> GAG	Q -> E	55365	0.055	0.055	-	-	-	0.055	52499	-	-
376	126	GAC -> AAC	D -> N	55375	0.005	0.005	58982	0.005	0.005	0.005	52511	-	-
379	127	TTT -> CTT	F -> L	55377	0.056	0.056	58986	0.084	0.084	0.07	52516	0.044	0.044
391	131	ACA -> TCA	T -> S	55387	0.0005	0.0005	-	-	-	0.0005	-	-	-
412	138	TCT -> CCT	S -> P	55403	0.001	0.001	59039	0.001	0.001	0.001	-	-	-
418	140	GCT -> TCT	A -> S	55410	0.002	0.002	-	-	-	0.002	-	-	-
427	143	TTT -> ATT	F -> I	55420	0.002	0.002	-	-	-	0.002	-	0.001	0.001
434	145	CTG -> CAG	L -> Q	55429	0.001	0.001	59068	0.0004	0.0004	0.0007	-	0.001	0.001
458	153	TTG -> TCG	L -> S	55453	0.25	0.25	59098	0.209	0.209	0.2295	52588	0.134	0.134
460	154	CGT -> TGT	R -> C	55453	0.001	0.001	-	-	-	0.001	52589	-	-
464	155	GAG -> GGG	E -> G	55457	0.012	0.012	59105	0.015	0.015	0.0135	52594	0.01	0.012
464	155	GAG -> GCG	E -> A	-	-	-	-	-	-		-	0.002
472	158	ACC -> TCC	T -> S	-	-	-	-	-	-		-	0.007	0.007
485	162	ATT -> ACT	I -> T	-	-	-	59132	0.005	0.005	0.005	52618	0.004	0.004
491	164	AAA -> AGA	K -> R	55472	0.002	0.002	59142	0.004	0.004	0.003	52620	0.003	0.003
498	166	ATG -> ATT	M -> I	-	-	-	-	-	-		-	0.004	0.004
512	171	ATT -> ACT	I -> T	55483	0.001	0.001	-	-	-	0.001	-	-	-
515	172	GCT -> GAT	A -> D	-	-	-	-	-	-		52633	-	-
520	174	ATT -> GTT	I -> V	-	-	-	-	-	-		-	0.001	0.001
536	179	CTG -> CCG	L -> P	-	-	-	-	-	-		-	0.001	0.001
538	180	GCA -> TCA	A -> S	55495	0.0004	0.0004	-	-	-	0.0004	52651	-	-
551	184	ATG -> AGG	M -> R	-	-	-	-	-	-		-	0.001	0.001
