# Supplementary material for: An electron transport complex required in the gut sensitizes Bacteroides to a pore-forming type VI secretion toxin
Source: Proc Natl Acad Sci U S A. 2025 Dec 9;122(50):e2523503122. doi: 10.1073/pnas.2523503122 (PMC12718326; doi:10.1073/pnas.2523503122)
Supplement: Supplementary file 4 — Dataset S03 (XLSX) [file pnas.2523503122.sd03.xlsx]

## Sheet: Foldseek Bte2 orthologs in IMG
Dataset S3. Analysis of representative bte2-encoding species. Genomes analyzed for the Rnf locus and immunity to Bte2, related to Figure 4E.
Species list	Genome accession #	rnf Locus	Immunity (bti2)	notes
Achromobacter mucicolens	GCA_003053425.1	No	Yes
Algibacter aquaticus	GCA_001747085.1	No	Yes
Aquimarina sp. MAR_2010_214	GCA_002846555.1	No	Yes
Capnocytophaga cynodegmi	GCA_002302475.1	No	Yes
Cellulophaga baltica	GCA_000468615.2	No	Yes
Dysgonomonas alginatilytica	GCA_003201355.1	No	Yes
Olleya aquimaris	GCA_003410315.1	No	Yes
Pseudomonas asplenii	GCF_026016305.1	No	Yes
Pseudomonas caspiana	GCA_002158995.1	No	Yes
Pseudozobellia thermophila	GCA_900141855.1	No	Yes
Rhodovulum sulfidophilum	GCA_001548075.1	No	Yes
Spongiivirga citrea	GCA_010671565.1	No	Yes
Tenacibaculum gallaicum	GCA_003387615.1	No	Yes
Tenacibaculum jejuense	GCA_900198195.1	No	Yes
Tenacibaculum maritimum NCIMB 2154	GCA_900119795.1	No	Yes
Tenacibaculum mesophilum	GCA_003867075.1	No	Yes
Tritonibacter multivorans	GCA_001458415.1	No	Yes
Zobellia uliginosa	GCA_900156625.1	No	Yes
Achromobacter animicus	GCA_902860025.1	Yes	Yes
Aeromonas sp. ASNIH4	GCA_002934425.1	Yes	Yes
Aliivibrio wodanis	GCA_000953695.1	Yes	Yes
Alkalispirochaeta americana	GCA_900156105.1	Yes	Yes
Bacteroides fragilis NCTC 9343	GCA_000025985	Yes	Yes
Bacteroides sp. CBA7301	GCA_012113595.1	Yes	Yes
Bacteroides fragilis str. S36L11	GCF_000599125.1	Yes	Yes
Caballeronia pedi	GCA_001544915.1	Yes	Yes
Desulfuromonas soudanensis	GCF_001278055.1	Yes	Yes
Geoalkalibacter subterraneus	GCA_000827125.1	Yes	Yes
Halomonas anticariensis FP35 = DSM 16096	GCA_000428505.1	Yes	Yes
Halomonas elongata DSM 2581	GCA_001678785.1	Yes	No	degraded T6SS
Halomonas nitroreducens	GCA_003966155.1	Yes	Yes
Halomonas sp. hl-4	GCA_900215475.1	Yes	Yes
Halopseudomonas formosensis	GCA_900115905.1	Yes	Yes
Kangiella koreensis DSM 16069	GCA_000024085.1	Yes	Yes
Klebsiella sp. RIT-PI-d	GCA_001187865.1	Yes	Yes
Labilibaculum filiforme	GCA_002843315.1	Yes	No
Marinilabilia salmonicolor	GCA_000614895.1	Yes	Yes
Marinobacter antarcticus	GCA_900142385.1	Yes	Yes
Marinobacter gudaonensis	GCA_900115175.1	Yes	Yes
Marinobacter lipolyticus SM19	GCA_000397065	Yes	Yes
Marinobacter shengliensis	GCA_005871095.1	Yes	Yes
Marinobacter similis	GCA_000830985.1	Yes	Yes
Marinobacter sp. Arc7-DN-1	GCA_003441595.1	Yes	Yes
Marinobacter vinifirmus	GCA_002258215.1	Yes	Yes
Oceanimonas baumannii	GCA_004365405.1	Yes	Yes
Osedax symbiont Rs1	GCA_000416275.1	yes	yes
Pasteurellaceae bacterium NI1060	GCA_001712855.1	Yes	Yes
Phocaeicola vulgatus	GCA_003471775.1	Yes	Yes
Photobacterium damselae subsp. damselae	GCA_002142615.1	Yes	Yes
Photobacterium toruni	GCA_900166975.1	Yes	Yes
Pokkaliibacter plantistimulans	GCA_003194385.1	Yes	Yes
Pseudoalteromonas sp. HM-SA03	GCA_002289345.1	Yes	Yes
Pseudoalteromonas sp. NEC-BIFX-2020_015	GCA_012952265.1	Yes	Yes
Pseudomonas chlororaphis	GCA_003851835.1	Yes	Yes
Pseudomonas kitaguniensis	GCA_009296165.1	Yes	Yes
Pseudomonas monteilii	GCA_011045695.1	Yes	Yes
Pseudomonas phragmitis	GCA_002056295.1	Yes	Yes
Pseudomonas sp. StFLB209	GCF_000829415.1	Yes	Yes
Pseudomonas viridiflava	GCA_000452505.1	Yes	Yes
Pseudothauera lacus	GCA_003034845.1	Yes	Yes
Ralstonia pickettii	GCA_000023425.1	Yes	Yes
Ralstonia sp. NFACC01	GCA_900115545.1	Yes	Yes
Reinekea blandensis MED297	GCA_000153185	Yes	Yes
Rodentibacter heylii	GCA_001998665.1	Yes	Yes
Salinisphaera sp. Q1T1-3	GCA_003602005.1	Yes	Yes
Shewanella sp. YLB-07	GCA_009377275.1	Yes	Yes
Stutzerimonas stutzeri	GCA_000661915.1	Yes	Yes
Variovorax boronicumulans	GCA_002291405.1	Yes	Yes
Vibrio gazogenes	GCA_002196515.1	Yes	Yes
Vibrio ruber DSM 16370	GCF_900163965.1	Yes	Yes

## Sheet: Foldseek Bte2 orthologs 
Strains encoding Bte2 orthologs of at least 850 aa, identified by foldseek
Achromobacter animicus
Achromobacter mucicolens
Aeromonas sp. ASNIH4
Algibacter aquaticus
Aliivibrio wodanis
Alkalispirochaeta americana
Amphritea atlantica
Amphritea japonica ATCC BAA-1530
Aquimarina algicola
Aquimarina sp. MAR_2010_214
Aquimarina sp. TRL1
Bacteroides fragilis NCTC 9343
Bacteroides fragilis str. S36L11
Bacteroides sp. CBA7301
Caballeronia pedi
Capnocytophaga cynodegmi
Cellulophaga baltica
Cellulophaga baltica 18
Desulfuromonas soudanensis
Dysgonomonas alginatilytica
Endozoicomonas sp. SM1973
Geoalkalibacter subterraneus
Halomonas anticariensis FP35 = DSM 16096
Halomonas elongata DSM 2581
Halomonas kenyensis
Halomonas nitroreducens
Halomonas sp. hl-4
Halopseudomonas formosensis
Kangiella koreensis DSM 16069
Klebsiella sp. RIT-PI-d
Labilibaculum filiforme
Marinilabilia salmonicolor
Marinilabiliaceae bacterium JC017
Marinobacter antarcticus
Marinobacter gudaonensis
Marinobacter lipolyticus SM19
Marinobacter shengliensis
Marinobacter similis
Marinobacter sp. Arc7-DN-1
Marinobacter sp. C1S70
Marinobacter sp. ELB17
Marinobacter vinifirmus
Marinomonas primoryensis
Oceanimonas baumannii
Olleya aquimaris
Osedax symbiont Rs1
Pasteurellaceae bacterium NI1060
Phocaeicola vulgatus
Photobacterium damselae subsp. damselae
Photobacterium toruni
Pokkaliibacter plantistimulans
Pseudoalteromonas sp. HM-SA03
Pseudoalteromonas sp. NEC-BIFX-2020_015
Pseudomonas asplenii
Pseudomonas caspiana
Pseudomonas chlororaphis
Pseudomonas jilinensis
Pseudomonas kitaguniensis
Pseudomonas monteilii
Pseudomonas phragmitis
Pseudomonas sp. BICA1-14
Pseudomonas sp. ENNP23
Pseudomonas sp. H1F10D
Pseudomonas sp. PIC25
Pseudomonas sp. S04
Pseudomonas sp. StFLB209
Pseudomonas sp. WS 5071
Pseudomonas viridiflava
Pseudothauera lacus
Pseudozobellia thermophila
Ralstonia pickettii
Ralstonia sp. NFACC01
Reinekea blandensis MED297
Rhodovulum sulfidophilum
Rodentibacter heylii
Salinisphaera sp. Q1T1-3
Shewanella sp. YLB-07
Spongiivirga citrea
Stutzerimonas stutzeri
Tenacibaculum gallaicum
Tenacibaculum jejuense
Tenacibaculum maritimum NCIMB 2154
Tenacibaculum mesophilum
Tritonibacter multivorans
Variovorax boronicumulans
Vibrio gazogenes
Vibrio hepatarius
Vibrio penaeicida
Vibrio quintilis
Vibrio ruber DSM 16370
Vibrio tubiashii
Vibrio viridaestus
Zobellia uliginosa
