# Supplementary material for: An electron transport complex required in the gut sensitizes Bacteroides to a pore-forming type VI secretion toxin
Source: Proc Natl Acad Sci U S A. 2025 Dec 9;122(50):e2523503122. doi: 10.1073/pnas.2523503122 (PMC12718326; doi:10.1073/pnas.2523503122)
Supplement: Supplementary file 5 — Dataset S04 (XLSX) [file pnas.2523503122.sd04.xlsx]

## Sheet: Supplementary Table 4
Dataset S4. Strains, plasmids and primers used in this study.
Bacterial species and strains	Genotype	Notes	Purpose	Reference/Source
Escherichia coli EC100D	F– mcrA ∆(mrr-hsdRMS-mcrBC) φ80dlacZ∆M15 ∆lacX74 recA1 endA1 araD139 ∆(ara, leu)7697 galU galK λ– rpsL nupG pir-116(DHFR)		Plasmid propagation and cloning	Lucigen
Escherichia coli S17-1 l pir	thi pro hdsR hdsM+ recA, chromosomal insertion of RP4-2(Tc::Mu Km::Tn7) , AmpS		Mating into Bacteroides spp	PMID: 6340113
Bacteroides fragilis NCTC 9343 △tdk	Wildtype, FUdRR	Parental deletion background (wild-type)	Interbacterial competitions, TnSeq assays	ATCC 25285, Gift Andrew Goodman, Yale. PMID: 26957597
B. fragilis NCTC 9343△tdk △tssC	BF9343_1941, FUdRR	Type VI secretion system inactive (△t6ss, no toxins delivered)	Interbacterial competitions	ATCC 25285, Gift Andrew Goodman, Yale. PMID: 26957597
B. fragilis NCTC 9343△tdk △btei1	BF9343_1936-7, FUdRR	Btei1 mutant (Bte2-delivering)	Interbacterial competitions	ATCC 25285, Gift Andrew Goodman, Yale. PMID: 26957597
B. fragilis NCTC 9343△tdk △btei2	BF9343_1926-8, FUdRR	Bte2 mutant (Bte1-delivering)	Interbacterial competitions	ATCC 25285, Gift Andrew Goodman, Yale. PMID: 26957597
B. fragilis 638R △tdk	Wildtype, FUdRR	Parental deletion background (wild-type)	Gene deletions, Interbacterial competitions, TnSeq assays	Gift from Sears lab, Johns Hopkins University
B. fragilis 638R △tdk △tssC	BF638R_1992, FUdRR	Type VI secretion system inactive (△t6ss, no toxins delivered)		PMID: 31666699
B. fragilis 638R △tdk △btei3	Bf638R_1988-1987, FUdRR	Btei3 mutant (Bte2-delivering)	Interbacterial competitions	This study
B. fragilis 638R △tdk △btei2	Bf638R_1979-1978, FUdRR	Bte2 mutant (Bte3-delivering)	Interbacterial competitions	This study
B. thetaiotaomicron VPI-5482 RbTnseq Library			TnSeq assays	Gift from Deuschbauer lab, University of California Berkeley, PMID: 25968644
B. thetaiotaomicron VPI-5482 △tdk	Wildtype, FUdRR	Parental deletion background (wild-type)	Gene deletions, interbacterial competitions, growth assays	Gift from Andrew Goodman, Yale
B. fragilis 638R △tdk △btei2 △rnfA	rnfA, btei2, FUdRR	RnfA and Btei2 mutant	Interbacterial competitions	This study
B. thetaiotaomicron VPI-5482 △tdk △rnfA	BT_RS03070, FUdRR	rnfA deletion mutant	Interbacterial competitions and growth assays	This study
B. thetaiotaomicron VPI-5482 △tdk △rnfBCDGEA	BT_RS03045-03070, FUdRR	rnf locus deletion mutant	Interbacterial competitions, growth assays and mobile element transfer in Rnf mutagenesis screen	This study
B. thetaiotaomicron VPI-5482 △tdk △rnfBCDGEA att:RnfLocus_complement	BT_RS03040-BT_RS03070, att::pNBU2_erm_rnfBCDGEA, FUdRR	Rnf locus deletion complemented with the Rnf locus under the native protomer and upstream regulatory elements at a neutral side in the pNBU2_erm vector	Interbacterial competitions and growth assays	This study
B. fragilis 638R △tdk △rnfA	BF638R_2608, FUdRR	rnfA deletion mutant	Interbacterial competitions and background for bti2 deletion assays	This study
B. thetaiotaomicron VPI-5482 △tdk △rnfB	BT_RS03045, FUdRR	rnfB deletion mutant	Interbacterial competitions	This study
B. thetaiotaomicron VPI-5482 △tdk △rnfC	BT_RS03050, FUdRR	rnfC deletion mutant	Interbacterial competitions	This study
B. thetaiotaomicron VPI-5482 △tdk △rnfD	BT_RS03055, FUdRR	rnfD deletion mutant	Interbacterial competitions	This study
B. thetaiotaomicron VPI-5482 △tdk △rnfG	BT_RS03060, FUdRR	rnfG deletion mutant	Interbacterial competitions	This study
B. thetaiotaomicron VPI-5482 △tdk △rnfE	BT_RS03065, FUdRR	rnfE deletion mutant	Interbacterial competitions	This study
B. fragilis DS-71	Wildtype		Interbacterial competitions	Gift from Sears lab, Johns Hopkins University
B. thetaiotaomicron VPI-5482 rnfC::E166Q_A141Q	BT_RS03050_E166Q_A141Q, FUdRR	NAD+/NADH coordinating residues of RnfC mutated at native site	Interbacterial competitions and growth assays	This study
B. thetaiotaomicron VPI-5482 rnfB::C221S_C224S_C227S_C260S	BT_RS03045_C221S_C224S_C227S_C260S, FUdRR	RnfB FeS cluster 4 coodinating residues mutated at native site	Interbacterial competitions and growth assays	This study
B. thetaiotaomicron VPI-5482 △tdk △rnfBCDGEA att:RnfLocus_complement_RnfG_V23E	BT_RS03040-BT_RS03070, att::pNBU2_erm_rnfBCDGEA_RnfG_V23E, FUdRR	Mutation from rnf mutagenesis screen, reconstructed in integratived Rnf locus complement vector	Interbacterial competitions and growth assays	This study
B. thetaiotaomicron VPI-5482 △tdk △rnfBCDGEA att:RnfLocus_complement_RnfG_K51R	BT_RS03040-BT_RS03070, att::pNBU2_erm_rnfBCDGEA_RnfG_K51F, FUdRR	Mutation from rnf mutagenesis screen, reconstructed in integratived Rnf locus complement vector	Interbacterial competitions and growth assays	This study
B. thetaiotaomicron VPI-5482 △tdk △rnfBCDGEA att:RnfLocus_complement_RnfG_E70G	BT_RS03040-BT_RS03070, att::pNBU2_erm_rnfBCDGEA_RnfG_E70G, FUdRR	Mutation from rnf mutagenesis screen, reconstructed in integratived Rnf locus complement vector	Interbacterial competitions and growth assays	This study
B. thetaiotaomicron VPI-5482 △tdk △rnfBCDGEA att:RnfLocus_complement_RnfG_E168K	BT_RS03040-BT_RS03070, att::pNBU2_erm_rnfBCDGEA_RnfG_E168K, FUdRR	Mutation from rnf mutagenesis screen, reconstructed in integratived Rnf locus complement vector	Interbacterial competitions and growth assays	This study
B. thetaiotaomicron VPI-5482 △tdk △rnfBCDGEA att:RnfLocus_complement_RnfD_V36E	BT_RS03040-BT_RS03070, att::pNBU2_erm_rnfBCDGEA_RnfD_V23E, FUdRR	Mutation from rnf mutagenesis screen, reconstructed in integratived Rnf locus complement vector	Interbacterial competitions and growth assays	This study
B. thetaiotaomicron VPI-5482 △tdk △rnfBCDGEA att:RnfLocus_complement_RnfD_F66C	BT_RS03040-BT_RS03070, att::pNBU2_erm_rnfBCDGEA_RnfD_F66C, FUdRR	Mutation from rnf mutagenesis screen, reconstructed in integratived Rnf locus complement vector	Interbacterial competitions and growth assays	This study
B. thetaiotaomicron VPI-5482 △tdk △rnfBCDGEA att:RnfLocus_complement_RnfD_F89S	BT_RS03040-BT_RS03070, att::pNBU2_erm_rnfBCDGEA_RnfD_F89S, FUdRR	Mutation from rnf mutagenesis screen, reconstructed in integratived Rnf locus complement vector	Interbacterial competitions and growth assays	This study
B. thetaiotaomicron VPI-5482 △tdk △rnfBCDGEA att:RnfLocus_complement_RnfD_G109S	BT_RS03040-BT_RS03070, att::pNBU2_erm_rnfBCDGEA_RnfD_G109S, FUdRR	Mutation from rnf mutagenesis screen, reconstructed in integratived Rnf locus complement vector	Interbacterial competitions and growth assays	This study
B. thetaiotaomicron VPI-5482 △tdk △rnfBCDGEA att:RnfLocus_complement_RnfD_H219R	BT_RS03040-BT_RS03070, att::pNBU2_erm_rnfBCDGEA_RnfD_H219R, FUdRR	Mutation from rnf mutagenesis screen, reconstructed in integratived Rnf locus complement vector	Interbacterial competitions and growth assays	This study
B. thetaiotaomicron VPI-5482 △tdk △rnfBCDGEA att:RnfLocus_complement_RnfD_F229S	BT_RS03040-BT_RS03070, att::pNBU2_erm_rnfBCDGEA_RnfD_F229S, FUdRR	Mutation from rnf mutagenesis screen, reconstructed in integratived Rnf locus complement vector	Interbacterial competitions and growth assays	This study
B. thetaiotaomicron VPI-5482 △tdk △rnfBCDGEA att:RnfLocus_complement_RnfE_K155R	BT_RS03040-BT_RS03070, att::pNBU2_erm_rnfBCDGEA_RnfE_K155R, FUdRR	Mutation from rnf mutagenesis screen, reconstructed in integratived Rnf locus complement vector	Interbacterial competitions and growth assays	This study
B. thetaiotaomicron VPI-5482 △tdk △rnfBCDGEA att:RnfLocus_complement_RnfE_N158K	BT_RS03040-BT_RS03070, att::pNBU2_erm_rnfBCDGEA_RnfE_N158K, FUdRR	Mutation from rnf mutagenesis screen, reconstructed in integratived Rnf locus complement vector	Interbacterial competitions and growth assays	This study
B. thetaiotaomicron VPI-5482 △tdk △rnfBCDGEA att:RnfLocus_complement_RnfA_I24L_F21L	BT_RS03040-BT_RS03070, att::pNBU2_erm_rnfBCDGEA_RnfA_I24L_F21L, FUdRR	Mutation from rnf mutagenesis screen, reconstructed in integratived Rnf locus complement vector	Interbacterial competitions and growth assays	This study
B. thetaiotaomicron VPI-5482 △tdk △rnfBCDGEA att:RnfLocus_complement_RnfA_T52A	BT_RS03040-BT_RS03070, att::pNBU2_erm_rnfBCDGEA_RnfA_T52A, FUdRR	Mutation from rnf mutagenesis screen, reconstructed in integratived Rnf locus complement vector	Interbacterial competitions and growth assays	This study
B. thetaiotaomicron VPI-5482 △tdk △rnfBCDGEA att:RnfLocus_complement_RnfA_T158S	BT_RS03040-BT_RS03070, att::pNBU2_erm_rnfBCDGEA_RnfA_T158S, FUdRR	Mutation from rnf mutagenesis screen, reconstructed in integratived Rnf locus complement vector	Interbacterial competitions and growth assays	This study
B. fragilis 638R △tdk △tssC △bti2	tssC, Bti2, FUdRR	Deletion of Bte2 immunity (Bti2) from a T6SS-inactivated background	viability after gene deletion	This study
B. fragilis 638R △tdk △rnfA △bti2	rnfA, Bti2, FUdRR	Deletion of Bte2 immunity (Bti2) from an rnfA deletion background	viability after gene deletion	This study
B. finegoldii JCM13345	Wildtype		Interbacterial competitions	DSMZ
B. cellulosilyticus WH2	Wildtype		Interbacterial competitions	Gift from Jeff Gordon, Washington University
B. xylanisolvens XBA1	Wildtype		Interbacterial competitions	PMID: 31666699
B. eggerthii ATCC27754	Wildtype		Interbacterial competitions	Gift from Andrew Goodman, Yale
P. vulgatus ATCC8482	Wildtype		Interbacterial competitions	PMID: 37345922
B. ovatus ATCC8483	Wildtype		Interbacterial competitions	Gift from Andrew Goodman, Yale
B. stercoris CC31F	Wildtype		Interbacterial competitions	Gift from Yolanda Huang, SUNY Buffalo
B. uniformmis ATCC8492	Wildtype		Interbacterial competitions	Gift from Andrew Goodman, Yale
B. finegoldii CL09T03C10	Wildtype		Interbacterial competitions	Gift from Yolanda Huang, SUNY Buffalo
B. caccae ATCC43185	Wildtype		Interbacterial competitions	Gift from Andrew Goodman, Yale
B. helcogenes P36-108	Wildtype		Interbacterial competitions	Gift from Luke Hoffman, University of Washingotn
B. xylanisolvens H207	Wildtype		Interbacterial competitions	PMID: 31666699
P. johnsonii CL02T12C29	Wildtype		Interbacterial competitions	Gift from Yolanda Huang, SUNY Buffalo
Plasmids	Purpose	Reference/Source
pExchange_tdk	Suicide vector, allelic exchange	Gift from Goodman lab, Yale. PMID: 18611383
pNBU2_erm	To confer erythromycin antibiotic resistance to strains following chromosomal insertion at Bacteroides NBU2 att sites	Gift from Goodman lab, Yale. PMID: 26957597
pNBU2_tetracycline	To confer tetracycline antibiotic resistance to strains following chromosomal insertion at Bacteroides NBU2 att sites	Gift from Goodman lab, Yale. PMID: 26957597
pExchange_tdk_BF638R_Btei2	deletion of Btei2 from B. fragilis 638R (BF638R_1979-1978)	This study
pExchange_tdk_BF638R_Btei3	deletion of Btei3 from B. fragilis 638R (BF638R_1987-1988)	This study
pExchange_tdk_BF638R_rnfA	deletion of RnfA from B. fragilis 638R (BF638R_2608)	This study
pExchange_tdk_Bt_RnfA	deletion of RnfA from B. thetaiotaomicron VPI-5482 (BT_RS03070)	This study
pExchange_tdk_Bt_RnfB	deletion of RnfB from B. thetaiotaomicron VPI-5482 (BT_RS03045)	This study
pExchange_tdk_Bt_RnfG	deletion of RnfG from B. thetaiotaomicron VPI-5482 (BT_RS03060)	This study
pExchange_tdk_Bt_RnfC	deletion of RnfC from B. thetaiotaomicron VPI-5482 (BT_RS03050)	This study
pExchange_tdk_Bt_RnfD	deletion of RnfD from B. thetaiotaomicron VPI-5482 (BT_RS03055)	This study
pExchange_tdk_Bt_RnfE	deletion of RnfE from B. thetaiotaomicron VPI-5482 (BT_RS03065)	This study
pExchange_tdk_Bt_RnfBCDGEA	deletion of RnfBCDGEA from B. thetaiotaomicron VPI-5482	This study
pExchange_tdk_Bt_RnfC::E166Q_A141Q	generating RnfC::E166Q_A141Q point mutations in B. thetaiotaomicron VPI-5482	This study
pExchange_tdk_Bt_RnfB::C221S_C224S_C227S_C260S	generating RnfB::C221S_C224S_C227S_C260S point mutations in B. thetaiotaomicron VPI-5482	This study
pNBU2_erm_rnfBCDGEA_complement	for complementing an rnfBCDGEA deletion in B. thetaiotaomicron VPI-5482	This study
pNBU2_erm_rnfBCDGEA_complement_RnfG_V23E	for complementing an rnfBCDGEA deletion in B. thetaiotaomicron VPI-5482 with a V23E mutation in RnfG	This study
pNBU2_erm_rnfBCDGEA_complement_RnfG_K51F	for complementing an rnfBCDGEA deletion in B. thetaiotaomicron VPI-5482 with a K51F mutation in RnfG	This study
pNBU2_erm_rnfBCDGEA_complement_RnfG_E70G	for complementing an rnfBCDGEA deletion in B. thetaiotaomicron VPI-5482 with a E70G mutation in RnfG	This study
pNBU2_erm_rnfBCDGEA_complement_RnfG_E168K	for complementing an rnfBCDGEA deletion in B. thetaiotaomicron VPI-5482 with a E168K mutation in RnfG	This study
pNBU2_erm_rnfBCDGEA_complement_RnfD_V36E	for complementing an rnfBCDGEA deletion in B. thetaiotaomicron VPI-5482 with a V36E mutation in RnfD	This study
pNBU2_erm_rnfBCDGEA_complement_RnfD_F66C	for complementing an rnfBCDGEA deletion in B. thetaiotaomicron VPI-5482 with a F66C mutation in RnfD	This study
pNBU2_erm_rnfBCDGEA_complement_RnfD_F89S	for complementing an rnfBCDGEA deletion in B. thetaiotaomicron VPI-5482 with a F89S mutation in RnfD	This study
pNBU2_erm_rnfBCDGEA_complement_RnfD_G109S	for complementing an rnfBCDGEA deletion in B. thetaiotaomicron VPI-5482 with a G109S mutation in RnfD	This study
pNBU2_erm_rnfBCDGEA_complement_RnfD_H219R	for complementing an rnfBCDGEA deletion in B. thetaiotaomicron VPI-5482 with a H219R mutation in RnfD	This study
pNBU2_erm_rnfBCDGEA_complement_RnfD_F229S	for complementing an rnfBCDGEA deletion in B. thetaiotaomicron VPI-5482 with a F229S mutation in RnfD	This study
pNBU2_erm_rnfBCDGEA_complement_RnfE_K155R	for complementing an rnfBCDGEA deletion in B. thetaiotaomicron VPI-5482 with a K155R mutation in RnfE	This study
pNBU2_erm_rnfBCDGEA_complement_RnfE_N158K	for complementing an rnfBCDGEA deletion in B. thetaiotaomicron VPI-5482 with a N158K mutation in RnfE	This study
pNBU2_erm_rnfBCDGEA_complement_RnfA_I24L_F21L	for complementing an rnfBCDGEA deletion in B. thetaiotaomicron VPI-5482 with a I24L and F21L mutation in RnfA	This study
pNBU2_erm_rnfBCDGEA_complement_RnfA_T52A	for complementing an rnfBCDGEA deletion in B. thetaiotaomicron VPI-5482 with a T152A mutation in RnfA	This study
pNBU2_erm_rnfBCDGEA_complement_RnfA_T158S	for complementing an rnfBCDGEA deletion in B. thetaiotaomicron VPI-5482 with a T158S mutation in RnfA	This study
Primers	Sequence	Purpose	Reference/Source
LarmF_GA3bfei2_638R	GAAAGAAGATAACATTCGAGTCGACGACAGAAAGTAATCGTCATGTTG	For constructing B. fragilis 638R T6SS EI2 mutants using the pExchange-tdk vector (BT1979-1978)	This study
LarmR_GA3bfei2_638R	GAAATTTGAAAATCACATTATTAGAATTTAAACGGCTACG	For constructing B. fragilis 638R T6SS EI2 mutants using the pExchange-tdk vector (BT1979-1978)	This study
RarmF_GA3bfei2_638R	GTAGCCGTTTAAATTCTAATAATGTGATTTTCAAATTTCAACTAAC	For constructing B. fragilis 638R T6SS EI2 mutants using the pExchange-tdk vector (BT1979-1978)	This study
RarmR_GA3bfei2_638R	CCGCTCTAGAACTAGTGGATCCGTTCAGATTGCAGCTAAACAG	For constructing B. fragilis 638R T6SS EI2 mutants using the pExchange-tdk vector (BT1979-1978)	This study
638R_ampF_bfei2	GATTGCTTCACAGGATTTCAG	For amplifying B. fragilis 638R EI2 mutants outside of the cloning region from gDNA for confirmation	This study
638R_ampR_bfei2	CATTACGATTAAGGATGGTAAC	For amplifying B. fragilis 638R EI2 mutants outside of the cloning region from gDNA for confirmation	This study
638R_seqF1_bfei2	GTCACGTGCTGGCTGATACG	For sequencing B. fragilis 638R EI2 mutants	This study
638R_seqF2_bfei2	CGATAGTGTAGCCTACCAGC	For sequencing B. fragilis 638R EI2 mutants	This study
638R_seqF3_bfei2	CACAGTTGTCATCTTGCCTG	For sequencing B. fragilis 638R EI2 mutants	This study
LarmF_GA3bfei1_638R	GAAAGAAGATAACATTCGAGTCGACGAGTAGTCCTGCCATTTCATGTAG	For constructing B. fragilis 638R T6SS EI1 mutants using the pExchange-tdk vector (BT1988-1987)	This study
LarmR_GA3bfei1_638R	GGTTAAATAGGTGTAGATTTAGTGCATATCATGCAGAAAAG	For constructing B. fragilis 638R T6SS EI1 mutants using the pExchange-tdk vector (BT1988-1987)	This study
RarmF_GA3bfei1_638R	CTGCATGATATGCACTAAATCTACACCTATTTAACCCCAGTG	For constructing B. fragilis 638R T6SS EI1 mutants using the pExchange-tdk vector (BT1988-1987)	This study
RarmR_GA3bfei1_638R	CCGCTCTAGAACTAGTGGATCCGGTACGATACGTAACTATATC	For constructing B. fragilis 638R T6SS EI1 mutants using the pExchange-tdk vector (BT1988-1987)	This study
638R_seqF2_bfei1	CTTTATGAAGGTACAGGTGCG	For sequencing B. fragilis 638R EI1 mutants	This study
638R_ampF_bfei1	GAACATAGGTCATATAAGTTC	For amplifying B. fragilis 638R EI1 mutants outside of the cloning region from gDNA for confirmation	This study
638R_ampR_bfei1	CCTGATGGAAGTCATGGGCAG	For amplifying B. fragilis 638R EI1 mutants outside of the cloning region from gDNA for confirmation	This study
638R_seqF1_bfei1	GTGAAATGAATAATTCACAC	For sequencing B. fragilis 638R EI1 mutants	This study
LarmF_638R_rnfA	ATATCGAATTCATGCAGCCCAGCCCAGCCAAGTCGGATGGGATTTG	For constructing B. fragilis 638R rnfA deletion mutant	This study
LarmR_638R_rnfA	TCGTCAGGATAATCGTTTATATTTTAATTCGCTTTCTTAGG	For constructing B. fragilis 638R rnfA deletion mutant	This study
RarmF_638R_rnfA	ATAAACGATTATCCTGACGACAAACAAC	For constructing B. fragilis 638R rnfA deletion mutant	This study
RarmR_638R_rnfA	CCACCGCGGTGGCGGCCGCTTGAAAGTTTCAACTTTATCTTTTTG	For constructing B. fragilis 638R rnfA deletion mutant	This study
ampF_638R_rnfA	GTTGACTAAAGGTCCCATTG	To amplify outside of the cloning region of the B. fragilis 638R rnfA deletion mutant	This study
ampR_638R_rnfA	CCTCTTTCACGAAGTTTCAAC	To amplify outside of the cloning region of the B. fragilis 638R rnfA deletion mutant	This study
seqF_638R_rnfA	GATAAAGAACCTGATTCCGG	To sequence the B. fragilis 638R rnfA deletion mutant	This study
LarmF_638R_immu2	ATATCGAATTCCTGCAGCCCGTTTATTATTTGCCGGATC	For constructing B. fragilis 638R second immunity gene deletion mutant	This study
LarmR_638R_immu2	AAATTCTAATTATTCTTGCCATTTAGGTTC	For constructing B. fragilis 638R second immunity gene deletion mutant	This study
RarmF_638R_immu2	GGCAAGAATAATTAGAATTTAAACGGCTACGTTACATCCC	For constructing B. fragilis 638R second immunity gene deletion mutant	This study
RarmR_638R_immu2	CCACCGCGGTGGCGGCCGCTTGGCTGAAGATGGCGGCT	For constructing B. fragilis 638R second immunity gene deletion mutant	This study
ampF_638R_immu2	GGATGAAAGGTCTGGAAAAG	To amplify outside of the cloning region of the B. fragilis 638R second immunity gene deletion mutant	This study
ampR_638R_immu2	GTTTCGGTGGCATCAAATTG	To amplify outside of the cloning region of the B. fragilis 638R second immunity gene deletion mutant	This study
seqF_638R_immu2	GGCACAGTTACTGTTAGATTC	To sequence the B. fragilis 638R second immunity gene deletion mutant	This study
LarmF_RnfLocusKO	CCACCGCGGTGGCGGCCGCTAGATAAATATCTGAATATCTATGAATTATAACTTTTC	for constructing rnf full locus deletion mutant in B. theta VPI-5482 from start codon of BT_RS03040 (rseC) to stop codon of BR_RS03070 (rnfA)	This study
LarmR_RnfLocusKO	ACTTAGTCTTTTTGCAAACTCAACATTACAAATC	for constructing rnf full locus deletion mutant in B. theta VPI-5482 from start codon of BT_RS03040 (rseC) to stop codon of BR_RS03070 (rnfA)	This study
RarmF_RnfLocusKO	AGTTTGCAAAAAGACTAAGTTGATAATTAGATAAAGAGG	for constructing rnf full locus deletion mutant in B. theta VPI-5482 from start codon of BT_RS03040 (rseC) to stop codon of BR_RS03070 (rnfA)	This study
RarmR_RnfLocusKO	ATATCGAATTCCTGCAGCCCCGACGGATTGCAATCACG	for constructing rnf full locus deletion mutant in B. theta VPI-5482 from start codon of BT_RS03040 (rseC) to stop codon of BR_RS03070 (rnfA)	This study
ampF_RnfLocusKO	CTAATCTTTGTACCGTCATCAAC	for amplifying outside of the cloning region of rnf full locus deletion mutant in B. theta VPI-5482 from start codon of BT_RS03040 (rseC) to stop codon of BR_RS03070 (rnfA)	This study
AmpR_RnfLocusKO	GACTTTACCTGAAACTGATTG	for amplifying outside of the cloning region of rnf full locus deletion mutant in B. theta VPI-5482 from start codon of BT_RS03040 (rseC) to stop codon of BR_RS03070 (rnfA)	This study
SeqF_RnfLocusKO	GGCTGCATCATTGTAAGCAG	for seq confirm of rnf full locus deletion mutant in B. theta VPI-5482 from start codon of BT_RS03040 (rseC) to stop codon of BR_RS03070 (rnfA)	This study
BT_RnfPro_Fwd	GTAATTGGTTAGATAAGACAG	for amplifying 200bp upstream of rseC in B. theta	This study
BT_RnfA_Rev	TTACACGACGCCAGAGAAGCC	for amplifying in reverse from the end of RnfA in B. theta	This study
LarmF_BT_RnfGKO	ATATCGAATTCCTGCAGCCCGTAGGAGCTATGATTCGTGC	for generating a RnfG deletion in BT	This study
LarmR_BT_RnfGKO	AGTTATTAGTTCATTTCTTCTTCGCTACCTC	for generating a RnfG deletion in BT	This study
RarmF_BT_RnfGKO	GAAGAAATGAACTAATAACTAAGAAAGGAGGAGAC	for generating a RnfG deletion in BT	This study
RarmR_BT_RnfGKO	CCACCGCGGTGGCGGCCGCTGAGAATGCGTATACAACACC	for generating a RnfG deletion in BT	This study
SeqF_BT_RnfGKO	GCTGACATCTTATATGGACGCTAC	for generating a RnfG deletion in BT	This study
AmpF_BT_RnfGKO	GCTCTGATGAATATCGAAGTTCC	for generating a RnfG deletion in BT	This study
AmpR_BT_RnfGKO	GTTGCCATACGACAGAGTTTCC	for generating a RnfG deletion in BT	This study
locus_seqF	GTAATGTTGAGTTTGCAAAG	for sequencing inserts into pNBU2 erm downstream of the native 250bp region in front of the Rnf complex. binds inside of the 250bp sequence	This study
BT_RnfB_KO_Larm_fwd	ATATCGAATTCCTGCAGCCCGCAGCGAAAGATGTCAATG	for generating a rnfB deletion in B. theta VPI-5482, using pExchange-tdk cloning	This study
BT_RnfB_KO_Larm_rev	TATTCTGTTAAATGTTTTAGTTATTTATTGGTTTTATAGTAAATG	for generating a rnfB deletion in B. theta VPI-5482, using pExchange-tdk cloning	This study
BT_RnfB_KO_Rarm_fwd	CTAAAACATTTAACAGAATAAAATACAGAATTGTATGTTAAAG	for generating a rnfB deletion in B. theta VPI-5482, using pExchange-tdk cloning	This study
BT_RnfB_KO_Rarm_rev	CCACCGCGGTGGCGGCCGCTGTAGGAACTTCGATATTCATCAG	for generating a rnfB deletion in B. theta VPI-5482, using pExchange-tdk cloning	This study
BT_RnfC_KO_Larm_fwd	ATATCGAATTCCTGCAGCCCGAATGAACTGTATGCGGC	for generating a rnfC deletion in B. theta VPI-5482, using pExchange-tdk cloning	This study
BT_RnfC_KO_Larm_rev	CCATACTTCGACAATTCTGTATTTTATTCTGTTATTATTC	for generating a rnfC deletion in B. theta VPI-5482, using pExchange-tdk cloning	This study
BT_RnfC_KO_Rarm_fwd	ACAGAATTGTCGAAGTATGGAAAATAAATTAATCGTATC	for generating a rnfC deletion in B. theta VPI-5482, using pExchange-tdk cloning	This study
BT_RnfC_KO_Rarm_rev	CCACCGCGGTGGCGGCCGCTCTGTAACGCCCGTAAGTAC	for generating a rnfC deletion in B. theta VPI-5482, using pExchange-tdk cloning	This study
BT_RnfD_KO_Larm_fwd	ATATCGAATTCCTGCAGCCCGTCAAAGAATGTGAGCTTTCG	for generating a rnfD deletion in B. theta VPI-5482, using pExchange-tdk cloning	This study
BT_RnfD_KO_Larm_rev	AAAGCGTTTAACTTCGTTATTTTTTAGCTTGAC	for generating a rnfD deletion in B. theta VPI-5482, using pExchange-tdk cloning	This study
BT_RnfD_KO_Rarm_fwd	ATAACGAAGTTAAACGCTTTGGGGAGGTAG	for generating a rnfD deletion in B. theta VPI-5482, using pExchange-tdk cloning	This study
BT_RnfD_KO_Rarm_rev	CCACCGCGGTGGCGGCCGCTCTGCAACAGTGTCACGAATG	for generating a rnfD deletion in B. theta VPI-5482, using pExchange-tdk cloning	This study
BT_RnfE_KO_Larm_fwd	ATATCGAATTCCTGCAGCCCCATTATGCACATGGTGGATC	for generating a rnfE deletion in B. theta VPI-5482, using pExchange-tdk cloning	This study
BT_RnfE_KO_Larm_rev	TTTAATAGAGAACTGTCTCCTCCTTTCTTAG	for generating a rnfE deletion in B. theta VPI-5482, using pExchange-tdk cloning	This study
BT_RnfE_KO_Rarm_fwd	GGAGACAGTTCTCTATTAAATAAGAAAAGAATATGGAATATATATTG	for generating a rnfE deletion in B. theta VPI-5482, using pExchange-tdk cloning	This study
BT_RnfE_KO_Rarm_rev	CCACCGCGGTGGCGGCCGCTCGGATACTTTCTCTATATTGTCAAC	for generating a rnfE deletion in B. theta VPI-5482, using pExchange-tdk cloning	This study
RnfB_FeS3_4xCtoS	GAAGCTGAACCGATGGTAGCAGTAGTGCGTTCAAATGGTTCGTGCGCCAACCGTCCGCGTATTAATCAATACGACGGTGCGAAGAGTTGCGCTATTGCCGCTTCATTGTATGGTGGAGAAACTGGCTCATCGTATGGCTGTCTCGGATGTGGCGACTGTGTGGCTGCCTGCCAGTTCGATGCTATCCACATGAATCCTGAAACGGGACTTCCGGAAGTGGATGAAGCCAAATGTACAGCTTGTGGCGCTTGTGTAAAGGCTTGTCCGAAGGCGATCATCGAGATTCGTCCGCAAGGCAAGAAATCACGCCGTGTGTACATTAGCTCAGTAAACAAGGATAAGGGAGCCGTAGCACGTAAAGCATCCACTGTGAGCTGTATCGGCTGTGGTAAGTGTGTC	gblock for mutating all 4 of BT rnfB FeS cluster 3 coordinating cysteines from C to S, also inserts silent mutations around each point mutation. resuspended to 50 ng/ul	This study
RnfB_FeS4_3xFLAG	GTACATCTCTTGTGTGAACAAAGACAAGGGAGCCGTAGCACGTAAGGCTTGTACAGTATCATCCATTGGAAGCGGCAAATCGGTCAAGACTTGTCCGTTCGAAGCCATTACGCTGGAGAACAACCTGGCTTACATCGATCCGAACAAGTGTAAATCATGTCGTAAGTGTGTCGAGGTATCACCACAGAACACAATTATCGAGCTGAACTTCCCTCCACGTAAACCGAAGGCGGAAGAAGCACCGAAAACAGTTGCTGCAGAAGCTCCGAAGGTAACAGAAAGCGATTATAAAGACCATGATGGCGACTACAAGGACCACGACATCGATTACAAGGACGACGACGACAAATAATAACAGAATAAAATACAGAATTGTATGTTAAAGACATTTTCAATTGG…	gblock for mutating all 4 of BT rnfB FeS cluster 4 coordinating cysteines from C to S, also inserts silent mutations around each point mutation. Also adds a C-term 3xFLAG to RnfB. resuspended to 50 ng/ul	This study
RnfB_FeS3_4xCtoS_LarmF	ATATCGAATTCCTGCAGCCCGAGGGAATGCTTCGTAGTTCAC	for mutating all 4 of BT rnfB FeS cluster 3 coordinating cysteines from C to S, also inserting silent mutations around each point mutation	This study
RnfB_FeS3_4xCtoS_RarmR	CACCGCGGTGGCGGCCGCTGCTTTCATCAGAATGGAGACACC	for mutating all 4 of BT rnfB FeS cluster 3 coordinating cysteines from C to S, also inserting silent mutations around each point mutation	This study
RnfB_FeS3_4xCtoS_LarmR	CTACTGCTACCATCGGTTCAGC	for mutating all 4 of BT rnfB FeS cluster 3 coordinating cysteines from C to S, also inserting silent mutations around each point mutation	This study
RnfB_FeS3_4xCtoS_RarmF	CTGTATCGGCTGTGGTAAGTG	for mutating all 4 of BT rnfB FeS cluster 3 coordinating cysteines from C to S, also inserting silent mutations around each point mutation	This study
RnfB_FeS3_4xCtoS_F_Gbloc	GAAGCTGAACCGATGGTAGC	for mutating all 4 of BT rnfB FeS cluster 3 coordinating cysteines from C to S, also inserting silent mutations around each point mutation -- to amplify gblock	This study
RnfB_FeS3_4xCtoS_R_Gbloc	GACACACTTACCACAGCCG	for mutating all 4 of BT rnfB FeS cluster 3 coordinating cysteines from C to S, also inserting silent mutations around each point mutation - to amplify gblock	This study
RnfB_FeS3_4xCtoS_sewF	GATATCGAATTCCTGCAGCCC	for mutating all 4 of BT rnfB FeS cluster 3 coordinating cysteines from C to S, also inserting silent mutations around each point mutation - for sewing three fragments together	This study
RnfB_FeS3_4xCtoS_sewR	CCACCGCGGTGGCGGCCG	for mutating all 4 of BT rnfB FeS cluster 3 coordinating cysteines from C to S, also inserting silent mutations around each point mutation - for sewing three fragments together	This study
RnfB_FeS3_4xCtoS_SeqF	CAGGCAAACTGTGGTGGATG	seq primer for mutating all 4 of BT rnfB FeS cluster 3 coordinating cysteines from C to S, also inserting silent mutations around each point mutation	This study
RnfB_FeS3_C106S_Fscreen	GCGTTCAAATGGTTCGTGC	screening primer for mutating all 4 of BT rnfB FeS cluster 3 coordinating cysteines from C to S, also inserting silent mutations around each point mutation - only binds to mutant (amplifies at first C in series)	This study
RnfB_FeS3_C217S_Rscreen	CAGCTCACAGTGGATGCTT	screening primer for mutating all 4 of BT rnfB FeS cluster 3 coordinating cysteines from C to S, also inserting silent mutations around each point mutation - only binds to mutant (amplifies at last C in series)	This study
RnfB_FeS3_4xCtoS_ampF	GTACAGGCTGCATCATTGTAAGC	outside cloning region, amplification primer for mutating all 4 of BT rnfB FeS cluster 3 coordinating cysteines from C to S, also inserting silent mutations around each point mutation	This study
RnfB_FeS3_4xCtoS_ampR	CTGGCGTTTGGTAATCGCATC	outside cloning region, amplification primer for mutating all 4 of BT rnfB FeS cluster 3 coordinating cysteines from C to S, also inserting silent mutations around each point mutation	This study
RnfB_FeS4_3xFLAG_LarmF	ATATCGAATTCCTGCAGCCCGATGGTGATCGGCGAAACG	for mutating all 4 of BT rnfB FeS cluster 4 coordinating cysteines from C to S, also inserting silent mutations around each point mutation and adding C-term 3xFLAG	This study
RnfB_FeS4_3xFLAG_LarmR	CCTTGTCTTTGTTCACACAAGAG	for mutating all 4 of BT rnfB FeS cluster 4 coordinating cysteines from C to S, also inserting silent mutations around each point mutation and adding C-term 3xFLAG	This study
RnfB_FeS4_3xFLAG_RarmF	CATTTTCAATTGGTGGAGTTCATC	for mutating all 4 of BT rnfB FeS cluster 4 coordinating cysteines from C to S, also inserting silent mutations around each point mutation and adding C-term 3xFLAG	This study
RnfB_FeS4_3xFLAG_RarmR	CACCGCGGTGGCGGCCGCTGGTAATCACACGCTCAAACAACG	for mutating all 4 of BT rnfB FeS cluster 4 coordinating cysteines from C to S, also inserting silent mutations around each point mutation and adding C-term 3xFLAG	This study
RnfB_FeS4_3xFLAG_gblocR	GTGTGGATGAACTCCACCAATTG	for mutating all 4 of BT rnfB FeS cluster 4 coordinating cysteines from C to S, also inserting silent mutations around each point mutation and adding C-term 3xFLAG - amplify gblock	This study
RnfB_FeS4_3xFLAG_gblocF	GTACATCTCTTGTGTGAACAAAGAC	for mutating all 4 of BT rnfB FeS cluster 4 coordinating cysteines from C to S, also inserting silent mutations around each point mutation and adding C-term 3xFLAG - amplify gblock	This study
RnfB_FeS4_3xC-S_Fscreen	TCCATTGGAAGCGGCAAATCG	screening primer for mutating all 4 of BT rnfB FeS cluster 4 coordinating cysteines from C to S, also inserting silent mutations around each point mutation and adding C-term 3xFLAG - - only binds to mutant (amplifies at first C in series)	This study
RnfB_FeS4_3xFLAG_Rscreen	GTCGTCGTCGTCCTTGTAATC	screening primer for mutating all 4 of BT rnfB FeS cluster 4 coordinating cysteines from C to S, also inserting silent mutations around each point mutation and adding C-term 3xFLAG - - only binds to mutant (amplifies at last C in series)	This study
RnfB_FeS4_3xFLAG_SeqF	GGCGATCATCGAGATTCGTC	seq primer for mutating all 4 of BT rnfB FeS cluster 4 coordinating cysteines from C to S, also inserting silent mutations around each point mutation and adding C-term 3xFLAG	This study
RnfB_FeS4_3xFLAG_ampF	CATACAGGGTTCTCATCTGTCG	amplifies outside cloning region, for mutating all 4 of BT rnfB FeS cluster 4 coordinating cysteines from C to S, also inserting silent mutations around each point mutation and adding C-term 3xFLAG	This study
RnfB_FeS4_3xFLAG_ampR	CATAATCAGGATACCGGAACTGC	amplifies outside cloning region, for mutating all 4 of BT rnfB FeS cluster 4 coordinating cysteines from C to S, also inserting silent mutations around each point mutation and adding C-term 3xFLAG	This study
LarmF_A141Q_E166Q	ATATCGAATTCCTGCAGCCCGAACTTCCCTCCACGTAAACC	For constructing A141Q E166Q point mutant in B. theta VPI-5482 RnfC NADH binding site -- amplify from E166Q encoding template, this primer corrects the length of the arms	This study
RnfC_E166Q_screenF	CAATGCGGTGCAGTG	For screeing E166Q point mutant in B. theta VPI-5482 RnfC NADH binding site -- may not work well because did not add additional silent mutations	This study
LarmR_BT_rnfC_A141Q	GAAACACTGGCCTCCAAGGCCTACGATACCGGCATC	For constructing A141Q point mutant in B. theta VPI-5482 RnfC NADH binding site	This study
RarmF_BT_rnfC_A141Q	GCCTTGGAGGCCAGTGTTTCCCTACACAGGTG	For constructing A141Q point mutant in B. theta VPI-5482 RnfC NADH binding site	This study
BT_RnfC_A141QscreenF	CGTAGGCCTTGGAGGCCAG	For screening A141Q point mutant in B. theta VPI-5482 RnfC NADH binding site -- will only bind to mutant	This study
Barseq_P1	AATGATACGGCGACCACCGAGATCTACACTCTTTC CCTACACGACGCTCTTCCGATCTNNNNNGTCGAC CTGCAGCGTACG	Common primer for "truseq-indexed" BarSeq (reverse) -- 5N are randomly generated and different in every molecule of this primer, this allows for diversity in the first read of the primer that the sequencer needs in order to define the cluster.	PMID: 25968644
Barseq_P2_IT 001	CAAGCAGAAGACGGCATACGAGAT CGTGAT GTGA CTGGAGTTCAGACGTGTGCTCTTCCGATCTGATGT CCACGAGGTCTCT	truseq-derived indexed BarSeq primer	PMID: 25968644
Barseq_P2_IT 002	CAAGCAGAAGACGGCATACGAGAT ACATCG GTGAC TGGAGTTCAGACGTGTGCTCTTCCGATCTGATGTC CACGAGGTCTCT	truseq-derived indexed BarSeq primer	PMID: 25968644
Barseq_P2_IT 003	CAAGCAGAAGACGGCATACGAGAT GCCTAA GTGA CTGGAGTTCAGACGTGTGCTCTTCCGATCTGATGT CCACGAGGTCTCT	truseq-derived indexed BarSeq primer	PMID: 25968644
Barseq_P2_IT 004	CAAGCAGAAGACGGCATACGAGAT TGGTCA GTGA CTGGAGTTCAGACGTGTGCTCTTCCGATCTGATGT CCACGAGGTCTCT	truseq-derived indexed BarSeq primer	PMID: 25968644
Barseq_P2_IT 008	CAAGCAGAAGACGGCATACGAGAT TCAAGT GTGAC TGGAGTTCAGACGTGTGCTCTTCCGATCTGATGTC CACGAGGTCTCT	truseq-derived indexed BarSeq primer	PMID: 25968644
Barseq_P2_IT 009	CAAGCAGAAGACGGCATACGAGAT CTGATC GTGAC TGGAGTTCAGACGTGTGCTCTTCCGATCTGATGTC CACGAGGTCTCT	truseq-derived indexed BarSeq primer	PMID: 25968644
Barseq_P2_IT 010	CAAGCAGAAGACGGCATACGAGAT AAGCTA GTGAC TGGAGTTCAGACGTGTGCTCTTCCGATCTGATGTC CACGAGGTCTCT	truseq-derived indexed BarSeq primer	PMID: 25968644
crRNA spacer: RnfC_1	ATCATGGATTGTATCGAGTG	spacer sequence for S. pyogenes Cas9 Alt-R™ crRNAs (IDT), to enrich rnfDGEA from genomic DNA for minion sequencing	This study
crRNA spacer: RnfC_2	GCTGCTTGATTACTGCCGCT	spacer sequence for S. pyogenes Cas9 Alt-R™ crRNAs (IDT), to enrich rnfDGEA from genomic DNA for minion sequencing	This study
crRNA spacer: RnfA_1	GAAGATAGGCAATTAGTCGA	spacer sequence for S. pyogenes Cas9 Alt-R™ crRNAs (IDT), to enrich rnfDGEA from genomic DNA for minion sequencing	This study
crRNA spacer: RnfA_3	GATGGATTCATACAAGCGGT	spacer sequence for S. pyogenes Cas9 Alt-R™ crRNAs (IDT), to enrich rnfDGEA from genomic DNA for minion sequencing	This study
Bfei2_WT_qPCR_F5	GAATGGCTGGGTTGAGTATC	qPCR primer for mouse experiments	This study
Bfei2_WT_qPCR_R5	TGCAATCTCTGCGGAATAAG	qPCR primer for mouse experiments	This study
Bfei2_del_qPCR_F3	GGATGTAACGTAGCCGTTTA	qPCR primer for mouse experiments	This study
Bfei2_del_qPCR_R3	GGCTACAACCCGATGAAA	qPCR primer for mouse experiments	This study
RnfA_WT_qPCR_F5	GCGTATTCCTTCCCTTGATT	qPCR primer for mouse experiments	This study
RnfA_WT_qPCR_R5	CATATACAACACCCGTCAGTAG	qPCR primer for mouse experiments	This study
RnfA_del_qPCR_F5	GGTGCGTTTATCGCATTGG	qPCR primer for mouse experiments	This study
RnfA_del_qPCR_R5	GTTGTTTGTCGTCAGGATAATCG	qPCR primer for mouse experiments	This study
F_amp_pNBU_4rnfAcomp	CTAATTGCCTATCTTCCAGTGATGGAACAGCATTTGTGCATTGGCTG	complementing bt rnf locus in pnbu2 attempt1, all by amplification by PCR	This study
R_amp_pNBU_4rnfAcomp	GAATTCCCATGTCAGCCGTTAAGTGTTCCTGTGTCACTC	complementing bt rnf locus in pnbu2 attempt1, all by amplification by PCR	This study
BTRnfLocus_rev_4pnbu2	GTCGACGGTATCGATAAGCTTAAAAAAAACTAATTATCAACTTAGTCTTTTAC	complementing bt rnf locus in pnbu2 attempt1, all by amplification by PCR	This study
pNBU2ampF_4BTlocuscomp	AAGCTTATCGATACCGTCGAC	complementing bt rnf locus in pnbu2 attempt1, all by amplification by PCR	This study
BTRnfLocus_fwd_4pnbu2	CCGCGGTGGCGGCCGCGCAGCATTCAGTAAATAAAGTAATTGGTTAG	complementing bt rnf locus in pnbu2 attempt1, all by amplification by PCR	This study
pNBU2ampR_4BTlocuscomp	CTTTATTTACTGAATGCTGCGCGGCCGCCACCGCGGTGGAGGGGAATTCCCATG	complementing bt rnf locus in pnbu2 attempt1, all by amplification by PCR	This study
BTrnfLocus_comp2_fwd	CCACCGCGGTGGCGGCCGCTGCATCATTGTAAGCAGCATTC	complementing bt rnf locus in pnbu2 attempt 2	This study
BTrnfLocus_comp2_rev	ATAGGCAATTAGTCGACCCCCCTGTATGTTGCCATACGAC	complementing bt rnf locus in pnbu2 attempt 2	This study
pNBU2_ampF	GTTGTGGACAACAAGCCAGG	for sequencing over pNBU2 insertion junction	This study
pNBU2_ampR	GGATTCATACAAGCGGTCGG	for sequencing over pNBU2 insertion junction	This study
pNBU2_R_2BTRnfFull_comp2	GAATGCTGCTTACAATGATGCAGCGGCCGCCACCGCGGTGG	for amplifying pNBU2 for inserting the full BT locus, attempt 2	This study
pNBU2_F_2BTRnfFull_comp2	GTCGTATGGCAACATACAGGGGGGTCGACTAATTGCCTAT	for amplifying pNBU2 for inserting the full BT locus, attempt 2	This study
pNBU2_FwdSet1_4RnfBCDGEA	TTTTTTTAAGCTTATCGATACCGTCG	For improving insertion efficiency of the Rnf locus from B. theta VPI-5482 into pNBU2_erm for mutatenesis and complementation	This study
pNBU2_RevSet1_4RnfBCDGEA	TTTAGTTATTTATTGGTTTTATAGTAAATGAAAAATGTTGTT	For improving insertion efficiency of the Rnf locus from B. theta VPI-5482 into pNBU2_erm for mutatenesis and complementation	This study
RnfBCDGEA_FwdSet1&2_4pnbu2	TAAAACCAATAAATAACTAAAACATTATGAATTTGATTCTGATTGCAGTG	For improving insertion efficiency of the Rnf locus from B. theta VPI-5482 into pNBU2_erm for mutatenesis and complementation	This study
RnfBCDGEA_RevSet1&2_4pnbu2	TATCGATAAGCTTAAAAAAAACTAATTATCAACTTAGTCTTTTACACGACG	For improving insertion efficiency of the Rnf locus from B. theta VPI-5482 into pNBU2_erm for mutatenesis and complementation	This study
pNBU2_FwdSet2_4RnfBCDGEA	GACTAAGTTGATAATTAGTTTTTTTTAAGCTTATCGATACCGTCG	For improving insertion efficiency of the Rnf locus from B. theta VPI-5482 into pNBU2_erm for mutatenesis and complementation	This study
pNBU2_RevSet2_4RnfBCDGEA	GAATCAAATTCATAATGTTTTAGTTATTTATTGGTTTTATAGTAAATGAAAAATGTTGTT	For improving insertion efficiency of the Rnf locus from B. theta VPI-5482 into pNBU2_erm for mutatenesis and complementation	This study
pNBU2_FwdSet3_4RnfBCDGEA	ACTAAGTTGATAATTAGTTTTTTTTAAGCTTATCGATAC	For improving insertion efficiency of the Rnf locus from B. theta VPI-5482 into pNBU2_erm for mutatenesis and complementation	This study
pNBU2_RevSet3_4RnfBCDGEA	GAATAAGAACTGCCAGAGAAAGAAG	For improving insertion efficiency of the Rnf locus from B. theta VPI-5482 into pNBU2_erm for mutatenesis and complementation	This study
RnfBCDGEA_FwdSet3_4pnbu2	TTCTCTGGCAGTTCTTATTCCTTATTATTTCGTATTGTGGCTCAATAAAACG	For improving insertion efficiency of the Rnf locus from B. theta VPI-5482 into pNBU2_erm for mutatenesis and complementation	This study
RnfBCDGEA_RevSet3_4pnbu2	AAACTAATTATCAACTTAGTCTTTTACACGACGCCAGAG	For improving insertion efficiency of the Rnf locus from B. theta VPI-5482 into pNBU2_erm for mutatenesis and complementation	This study
pNBU2_AmpF_4newRnfBCDGEA	GCGTTGATAGGGAATGAACTG	For improving screening of pNBU2 for locus insertion	This study
pNBU2_AmpR_4newRnfBCDGEA	CAATTAGTCGACGGTATCGATAAG	For improving screening of pNBU2 for locus insertion	This study
SeqF_4newRnfBCDGEA	CTTTCTCTGGCAGTTCTTATTCC	For improving screening of pNBU2 for locus insertion	This study
